# Supplementary material for: AAV gene therapy rescues hearing and balance in a model of CLIC5 deafness
Source: EMBO Mol Med. 2025 Aug 26;17(9):2233–57. doi: 10.1038/s44321-025-00275-7 (PMC12423326; doi:10.1038/s44321-025-00275-7)
Supplement: Supplementary file 4 — Source data Fig. 1 [file 44321_2025_275_MOESM4_ESM.zip]

Archive with 47 entries (36 files):
- Manuscript_EMM-2025-21431_SourceDataForFigure1/
- Manuscript_EMM-2025-21431_SourceDataForFigure1/.DS_Store
- __MACOSX/Manuscript_EMM-2025-21431_SourceDataForFigure1/._.DS_Store
- Manuscript_EMM-2025-21431_SourceDataForFigure1/1H/
- Manuscript_EMM-2025-21431_SourceDataForFigure1/1F/
- Manuscript_EMM-2025-21431_SourceDataForFigure1/1A/
- Manuscript_EMM-2025-21431_SourceDataForFigure1/1G/
- Manuscript_EMM-2025-21431_SourceDataForFigure1/1I/
- Manuscript_EMM-2025-21431_SourceDataForFigure1/1B/
- Manuscript_EMM-2025-21431_SourceDataForFigure1/1E/
- Manuscript_EMM-2025-21431_SourceDataForFigure1/1D/
- Manuscript_EMM-2025-21431_SourceDataForFigure1/1C/
- Manuscript_EMM-2025-21431_SourceDataForFigure1/1J/
- Manuscript_EMM-2025-21431_SourceDataForFigure1/1H/.DS_Store
- __MACOSX/Manuscript_EMM-2025-21431_SourceDataForFigure1/1H/._.DS_Store
- Manuscript_EMM-2025-21431_SourceDataForFigure1/1H/Middle.tif
- __MACOSX/Manuscript_EMM-2025-21431_SourceDataForFigure1/1H/._Middle.tif
- Manuscript_EMM-2025-21431_SourceDataForFigure1/1H/Apex.tif
- __MACOSX/Manuscript_EMM-2025-21431_SourceDataForFigure1/1H/._Apex.tif
- Manuscript_EMM-2025-21431_SourceDataForFigure1/1H/Base.tif
- __MACOSX/Manuscript_EMM-2025-21431_SourceDataForFigure1/1H/._Base.tif
- Manuscript_EMM-2025-21431_SourceDataForFigure1/1F/1F.xls
- __MACOSX/Manuscript_EMM-2025-21431_SourceDataForFigure1/1F/._1F.xls
- Manuscript_EMM-2025-21431_SourceDataForFigure1/1A/1A.xls
- __MACOSX/Manuscript_EMM-2025-21431_SourceDataForFigure1/1A/._1A.xls
- Manuscript_EMM-2025-21431_SourceDataForFigure1/1G/1G.xls
- __MACOSX/Manuscript_EMM-2025-21431_SourceDataForFigure1/1G/._1G.xls
- Manuscript_EMM-2025-21431_SourceDataForFigure1/1I/IHC_p14.tif
- __MACOSX/Manuscript_EMM-2025-21431_SourceDataForFigure1/1I/._IHC_p14.tif
- Manuscript_EMM-2025-21431_SourceDataForFigure1/1I/IHC_p17.tif
- __MACOSX/Manuscript_EMM-2025-21431_SourceDataForFigure1/1I/._IHC_p17.tif
- Manuscript_EMM-2025-21431_SourceDataForFigure1/1I/OHC_p14.tif
- __MACOSX/Manuscript_EMM-2025-21431_SourceDataForFigure1/1I/._OHC_p14.tif
- Manuscript_EMM-2025-21431_SourceDataForFigure1/1I/OHC_p17.tif
- __MACOSX/Manuscript_EMM-2025-21431_SourceDataForFigure1/1I/._OHC_p17.tif
- Manuscript_EMM-2025-21431_SourceDataForFigure1/1B/1B.xls
- __MACOSX/Manuscript_EMM-2025-21431_SourceDataForFigure1/1B/._1B.xls
- Manuscript_EMM-2025-21431_SourceDataForFigure1/1E/1E.xls
- __MACOSX/Manuscript_EMM-2025-21431_SourceDataForFigure1/1E/._1E.xls
- Manuscript_EMM-2025-21431_SourceDataForFigure1/1D/1D.xls
- __MACOSX/Manuscript_EMM-2025-21431_SourceDataForFigure1/1D/._1D.xls
- Manuscript_EMM-2025-21431_SourceDataForFigure1/1C/1C.xls
- __MACOSX/Manuscript_EMM-2025-21431_SourceDataForFigure1/1C/._1C.xls
- Manuscript_EMM-2025-21431_SourceDataForFigure1/1J/VHC_p17.tif
- __MACOSX/Manuscript_EMM-2025-21431_SourceDataForFigure1/1J/._VHC_p17.tif
- Manuscript_EMM-2025-21431_SourceDataForFigure1/1J/VHC_p15.tif
- __MACOSX/Manuscript_EMM-2025-21431_SourceDataForFigure1/1J/._VHC_p15.tif
