# Supplementary material for: AAV gene therapy rescues hearing and balance in a model of CLIC5 deafness
Source: EMBO Mol Med. 2025 Aug 26;17(9):2233–57. doi: 10.1038/s44321-025-00275-7 (PMC12423326; doi:10.1038/s44321-025-00275-7)
Supplement: Supplementary file 4 — Source data Fig. 1 [file 44321_2025_275_MOESM4_ESM.zip › Manuscript_EMM-2025-21431_SourceDataForFigure1/1A/1A.xls]

## Sheet: ABR- 4w
	Clic5 +/+ n = 11															Clic5 +/- n = 11															Clic5 -/- n = 11
	40 (cage 11)	4 (cage 11)	1 (cage 10)	9(cage 24)	59 (cage 19)	18 (cage 19)	11 (cage 21)	26 (cage 20A)	62 (cage 20A)	86 (cage 14)	89 (cage 14)					10 (cage 10)	44 (cage 10)	30 (cage 10)	5 (cage 10)	3 (cage 10)	6 (cage 11)	20 (cage 24)	7 (cage 24)	80 (cage 22)	77 (cage 39)	140 (cage 139)					55 (cage 24)	42 (cage 24)	2 (cage 24)	66 (cage 22)	8 (cage 22)	22 (cage 22)	untagged (cage 18)	93 (cage 39)	90 (cage 39)	112 (cage 242)	163 (cage 503)
6	45	40	45	45	40	40	35	35	35	30	35					40	35	40	35	40	40	30	40	40	40	30					90	80	90	90	90	90	90	90	85	90	90
12	25	20	20	30	20	20	15	20	25	15	20					20	15	20	15	20	15	15	20	20	15	20					80	75	80	90	85	85	85	80	85	90	90
18	30	15	30	25	20	25	15	15	25	25	20					25	25	30	20	25	25	15	20	25	25	25					80	85	80	90	90	90	90	90	90	90	90
24	35	20	35	30	25	20	30	25	30	30	25					25	20	35	25	25	25	15	25	20	30	25					70	80	90	90	90	90	90	90	90	90	90
30	40	35	40	45	45	35	40	35	35	25	30					35	25	50	35	45	40	30	45	35	40	40					85	90	90	90	90	90	90	90	90	90	90
35	55	30	40	45	45	40	50	40	50	30	35					40	45	55	50	60	45	40	55	40	50	40					85	90	90	90	90	90	90	90	90	90	90
