# Supplementary material for: AAV gene therapy rescues hearing and balance in a model of CLIC5 deafness
Source: EMBO Mol Med. 2025 Aug 26;17(9):2233–57. doi: 10.1038/s44321-025-00275-7 (PMC12423326; doi:10.1038/s44321-025-00275-7)
Supplement: Supplementary file 4 — Source data Fig. 1 [file 44321_2025_275_MOESM4_ESM.zip › Manuscript_EMM-2025-21431_SourceDataForFigure1/1G/1G.xls]

## Sheet: 5 average 8w min
Clic5 +/+	Clic5 +/-	Clic5 -/-
3.51667	2.66667	2.03
2.29	2.04	1.77333
2.79	2.87667	2.34
4.11333	2.94	1.71333
3.72	1.89667	2.36667
3.56667	3.47667	1.78333
3	4.35667	1.40667
3.12667	2.89333	1.11333
3.49	3.88667	2.98333
2.91667	3.26333
2.21667	2.42667
