# Supplementary material for: AAV gene therapy rescues hearing and balance in a model of CLIC5 deafness
Source: EMBO Mol Med. 2025 Aug 26;17(9):2233–57. doi: 10.1038/s44321-025-00275-7 (PMC12423326; doi:10.1038/s44321-025-00275-7)
Supplement: Supplementary file 4 — Source data Fig. 1 [file 44321_2025_275_MOESM4_ESM.zip › Manuscript_EMM-2025-21431_SourceDataForFigure1/1B/1B.xls]

## Sheet: ABR- 8w
	Clic5 +/+ n = 11															Clic5 +/- n = 11															Clic5 -/- n = 11
	4 (cage 11)	40 (cage 11)	1 (cage 10)	9 (cage 24)	59 (cage 19)	26 (cage 20A)	62 (cage 20A)	11 (cage 21)	18 (cage 19)	89 (cage 14)	86 (cage 14)					6 (cage 11)	10 (cage 10)	44 (cage 10)	30 (cage 10)	3 (cage 10)	5 (cage 10)	20 (cage 24)	7 (cage 24)	80 (cage 22)	140 (cage 139)	70 (cage 71)					42 (cage 24)	55 (cage 24)	2 (cage 24)	66 (cage 22)	8 (cage 22)	22 (cage 22)	untagged (cage 18)	8 (cage 60)	80 (cage 60)	7 (cage 60)	112 (cage 242)
6	50	45	40	40	50	30	30	35	35	45	45					40	40	40	40	40	35	40	40	45	45	30					90	90	90	90	90	90	90	90	90	90	90
12	20	20	20	20	40	25	20	25	20	25	30					25	20	20	25	25	30	20	30	35	20	15					90	90	90	90	90	90	90	90	90	90	90
18	35	25	25	25	30	25	20	20	20	30	30					20	25	20	25	25	20	20	30	35	30	25					90	90	90	90	90	90	90	90	90	90	90
24	25	30	25	30	40	25	25	20	30	35	30					30	25	25	35	25	30	25	40	35	35	25					90	90	90	90	90	90	90	90	90	90	90
30	45	45	30	45	45	35	25	25	40	40	35					40	40	30	35	35	35	45	55	50	40	40					90	90	90	90	90	90	90	90	90	90	90
35	55	55	40	40	45	40	45	35	45	45	40					55	55	40	45	55	50	55	60	65	40	45					90	90	90	90	90	90	90	90	90	90	90
