# Supplementary material for: AAV gene therapy rescues hearing and balance in a model of CLIC5 deafness
Source: EMBO Mol Med. 2025 Aug 26;17(9):2233–57. doi: 10.1038/s44321-025-00275-7 (PMC12423326; doi:10.1038/s44321-025-00275-7)
Supplement: Supplementary file 4 — Source data Fig. 1 [file 44321_2025_275_MOESM4_ESM.zip › Manuscript_EMM-2025-21431_SourceDataForFigure1/1E/1E.xls]

## Sheet: Rotations 4w
Clic5 +/+	Clic5 +/-	Clic5 -/-
19	15	42
30	17	55
23	22	27
20	22	50
32	30	30
18	23	72
16	20	64
23	39	51
20	36	40
	38	34
