# Supplementary material for: AAV gene therapy rescues hearing and balance in a model of CLIC5 deafness
Source: EMBO Mol Med. 2025 Aug 26;17(9):2233–57. doi: 10.1038/s44321-025-00275-7 (PMC12423326; doi:10.1038/s44321-025-00275-7)
Supplement: Supplementary file 4 — Source data Fig. 1 [file 44321_2025_275_MOESM4_ESM.zip › Manuscript_EMM-2025-21431_SourceDataForFigure1/1D/1D.xls]

## Sheet: Distance 4w 
Clic5 +/+	Clic5 +/-	Clic5 -/-
48.9533	51.2413	84.4573
71.7069	50.9907	107.855
50.0955	50.4303	50.4813
59.5224	62.0242	90.7252
66.0264	67.5168	60.7987
48.9178	69.234	127.462
47.7835	47.8871	118.46
65.1999	82.6876	141.115
51.1515	81.3598	92.6243
	84.4294	72.0791
