# Supplementary material for: AAV gene therapy rescues hearing and balance in a model of CLIC5 deafness
Source: EMBO Mol Med. 2025 Aug 26;17(9):2233–57. doi: 10.1038/s44321-025-00275-7 (PMC12423326; doi:10.1038/s44321-025-00275-7)
Supplement: Supplementary file 4 — Source data Fig. 1 [file 44321_2025_275_MOESM4_ESM.zip › Manuscript_EMM-2025-21431_SourceDataForFigure1/1C/1C.xls]

## Sheet: DPOAE-4w
	Clic5 +/+ n = 11															Clic5 +/- n = 11															Clic5 -/- n = 11
	40(cage 11)	40 (cage 11)	1 (cage 10)	9(cage 24)	59 (cage 19)	18 (cage 19)	26 (cage 20A)	62 (cage 20A)	11 (cage 21)	89 (cage 14)	86 (cage 14)					6 (cage 11)	44 (cage 10)	10 (cage 10)	3 (cage 10)	30 (cage 10)	5 (cage 10)	7 (cage 24)	20 (cage 24)	80 (cage 22)	77 (cage 39)	97 (cage 39)					2 (cage 24)	55 (cage 24)	42 (cage 24)	untagged (cage 18)	22 (cage 22)	66 (cage 22)	8 (cage 22)	91 (cage 39)	93 (cage 39)	90 (cage 39)	98 (cage 39)
6	90	90	70	90	90	90	70	80	85	90	85					90	80	60	50	70	90	90	90	90	85	90					90	90	90	90	90	90	90	90	90	90	90
12.4	60	55	40	55	45	50	30	40	50	50	45					65	45	40	40	35	40	40	40	35	45	50					85	85	75	90	90	90	90	60	85	75	90
18	40	45	40	40	40	40	30	35	35	40	40					55	35	40	40	35	35	50	40	45	40	50					90	90	90	90	90	90	90	85	90	90	90
24	65	70	60	65	65	60	65	50	60	60	65					75	55	60	60	60	55	60	65	65	60	65					90	90	90	90	90	90	90	90	90	90	90
30.2	60	55	55	60	60	60	55	50	55	55	60					90	55	55	55	70	60	65	70	55	60	65					90	90	90	90	90	90	90	90	90	90	90
35	65	70	65	70	75	85	70	65	85	70	90					90	70	70	75	85	70	70	85	65	70	70					90	90	90	90	90	90	90	90	90	90	90
