# Supplementary material for: AAV gene therapy rescues hearing and balance in a model of CLIC5 deafness
Source: EMBO Mol Med. 2025 Aug 26;17(9):2233–57. doi: 10.1038/s44321-025-00275-7 (PMC12423326; doi:10.1038/s44321-025-00275-7)
Supplement: Supplementary file 5 — Source data Fig. 2 [file 44321_2025_275_MOESM5_ESM.zip]

Archive with 41 entries (35 files):
- Manuscript_EMM-2025-21431_SourceDataForFigure2/
- Manuscript_EMM-2025-21431_SourceDataForFigure2/.DS_Store
- __MACOSX/Manuscript_EMM-2025-21431_SourceDataForFigure2/._.DS_Store
- Manuscript_EMM-2025-21431_SourceDataForFigure2/2A/
- __MACOSX/Manuscript_EMM-2025-21431_SourceDataForFigure2/._2A
- Manuscript_EMM-2025-21431_SourceDataForFigure2/2C/
- Manuscript_EMM-2025-21431_SourceDataForFigure2/2D/
- Manuscript_EMM-2025-21431_SourceDataForFigure2/2E/
- Manuscript_EMM-2025-21431_SourceDataForFigure2/2B/
- Manuscript_EMM-2025-21431_SourceDataForFigure2/2A/.DS_Store
- __MACOSX/Manuscript_EMM-2025-21431_SourceDataForFigure2/2A/._.DS_Store
- Manuscript_EMM-2025-21431_SourceDataForFigure2/2A/Hom.tif
- __MACOSX/Manuscript_EMM-2025-21431_SourceDataForFigure2/2A/._Hom.tif
- Manuscript_EMM-2025-21431_SourceDataForFigure2/2A/Hom +ssAAV Clic5.tif
- __MACOSX/Manuscript_EMM-2025-21431_SourceDataForFigure2/2A/._Hom +ssAAV Clic5.tif
- Manuscript_EMM-2025-21431_SourceDataForFigure2/2A/Het.tif
- __MACOSX/Manuscript_EMM-2025-21431_SourceDataForFigure2/2A/._Het.tif
- Manuscript_EMM-2025-21431_SourceDataForFigure2/2C/Hom ssAAV_Flag.tif
- __MACOSX/Manuscript_EMM-2025-21431_SourceDataForFigure2/2C/._Hom ssAAV_Flag.tif
- Manuscript_EMM-2025-21431_SourceDataForFigure2/2C/Hom ssAAV_Clic5.tif
- __MACOSX/Manuscript_EMM-2025-21431_SourceDataForFigure2/2C/._Hom ssAAV_Clic5.tif
- Manuscript_EMM-2025-21431_SourceDataForFigure2/2C/Hom ssAAV_merge.tif
- __MACOSX/Manuscript_EMM-2025-21431_SourceDataForFigure2/2C/._Hom ssAAV_merge.tif
- Manuscript_EMM-2025-21431_SourceDataForFigure2/2D/.DS_Store
- __MACOSX/Manuscript_EMM-2025-21431_SourceDataForFigure2/2D/._.DS_Store
- Manuscript_EMM-2025-21431_SourceDataForFigure2/2D/WT_RDX.tif
- __MACOSX/Manuscript_EMM-2025-21431_SourceDataForFigure2/2D/._WT_RDX.tif
- Manuscript_EMM-2025-21431_SourceDataForFigure2/2D/Hom_RDX.tif
- __MACOSX/Manuscript_EMM-2025-21431_SourceDataForFigure2/2D/._Hom_RDX.tif
- Manuscript_EMM-2025-21431_SourceDataForFigure2/2D/Hom+ssAAV_RDX.tif
- __MACOSX/Manuscript_EMM-2025-21431_SourceDataForFigure2/2D/._Hom+ssAAV_RDX.tif
- Manuscript_EMM-2025-21431_SourceDataForFigure2/2E/Hom +ssAAV_TPRN.tif
- __MACOSX/Manuscript_EMM-2025-21431_SourceDataForFigure2/2E/._Hom +ssAAV_TPRN.tif
- Manuscript_EMM-2025-21431_SourceDataForFigure2/2E/.DS_Store
- __MACOSX/Manuscript_EMM-2025-21431_SourceDataForFigure2/2E/._.DS_Store
- Manuscript_EMM-2025-21431_SourceDataForFigure2/2E/WT_TPRN.tif
- __MACOSX/Manuscript_EMM-2025-21431_SourceDataForFigure2/2E/._WT_TPRN.tif
- Manuscript_EMM-2025-21431_SourceDataForFigure2/2E/Hom_TPRN.tif
- __MACOSX/Manuscript_EMM-2025-21431_SourceDataForFigure2/2E/._Hom_TPRN.tif
- Manuscript_EMM-2025-21431_SourceDataForFigure2/2B/Het_Clic5.tif
- __MACOSX/Manuscript_EMM-2025-21431_SourceDataForFigure2/2B/._Het_Clic5.tif
