# Supplementary material for: AAV gene therapy rescues hearing and balance in a model of CLIC5 deafness
Source: EMBO Mol Med. 2025 Aug 26;17(9):2233–57. doi: 10.1038/s44321-025-00275-7 (PMC12423326; doi:10.1038/s44321-025-00275-7)
Supplement: Supplementary file 6 — Source data Fig. 3 [file 44321_2025_275_MOESM6_ESM.zip]

Archive with 44 entries (37 files):
- Manuscript_EMM-2025-21431_SourceDataForFigure3/
- Manuscript_EMM-2025-21431_SourceDataForFigure3/3E/
- Manuscript_EMM-2025-21431_SourceDataForFigure3/3B/
- Manuscript_EMM-2025-21431_SourceDataForFigure3/3C/
- Manuscript_EMM-2025-21431_SourceDataForFigure3/3D/
- Manuscript_EMM-2025-21431_SourceDataForFigure3/.DS_Store
- __MACOSX/Manuscript_EMM-2025-21431_SourceDataForFigure3/._.DS_Store
- Manuscript_EMM-2025-21431_SourceDataForFigure3/3A/
- Manuscript_EMM-2025-21431_SourceDataForFigure3/3F/
- Manuscript_EMM-2025-21431_SourceDataForFigure3/3E/.DS_Store
- __MACOSX/Manuscript_EMM-2025-21431_SourceDataForFigure3/3E/._.DS_Store
- Manuscript_EMM-2025-21431_SourceDataForFigure3/3E/Hom+ ssAAV_Apex.tif
- Manuscript_EMM-2025-21431_SourceDataForFigure3/3E/Hom_Base.tif
- __MACOSX/Manuscript_EMM-2025-21431_SourceDataForFigure3/3E/._Hom_Base.tif
- Manuscript_EMM-2025-21431_SourceDataForFigure3/3E/Hom_Middle.tif
- __MACOSX/Manuscript_EMM-2025-21431_SourceDataForFigure3/3E/._Hom_Middle.tif
- Manuscript_EMM-2025-21431_SourceDataForFigure3/3E/Hom_Apex.tif
- __MACOSX/Manuscript_EMM-2025-21431_SourceDataForFigure3/3E/._Hom_Apex.tif
- Manuscript_EMM-2025-21431_SourceDataForFigure3/3E/Hom+ ssAAV_Base.tif
- __MACOSX/Manuscript_EMM-2025-21431_SourceDataForFigure3/3E/._Hom+ ssAAV_Base.tif
- Manuscript_EMM-2025-21431_SourceDataForFigure3/3E/Hom+ ssAAV_Middle.tif
- __MACOSX/Manuscript_EMM-2025-21431_SourceDataForFigure3/3E/._Hom+ ssAAV_Middle.tif
- Manuscript_EMM-2025-21431_SourceDataForFigure3/3B/3B.xls
- __MACOSX/Manuscript_EMM-2025-21431_SourceDataForFigure3/3B/._3B.xls
- Manuscript_EMM-2025-21431_SourceDataForFigure3/3C/3C.xls
- __MACOSX/Manuscript_EMM-2025-21431_SourceDataForFigure3/3C/._3C.xls
- Manuscript_EMM-2025-21431_SourceDataForFigure3/3D/3D.xls
- __MACOSX/Manuscript_EMM-2025-21431_SourceDataForFigure3/3D/._3D.xls
- Manuscript_EMM-2025-21431_SourceDataForFigure3/3A/.DS_Store
- __MACOSX/Manuscript_EMM-2025-21431_SourceDataForFigure3/3A/._.DS_Store
- Manuscript_EMM-2025-21431_SourceDataForFigure3/3A/Hom + ssAAV.tif
- __MACOSX/Manuscript_EMM-2025-21431_SourceDataForFigure3/3A/._Hom + ssAAV.tif
- Manuscript_EMM-2025-21431_SourceDataForFigure3/3A/Hom.tif
- __MACOSX/Manuscript_EMM-2025-21431_SourceDataForFigure3/3A/._Hom.tif
- Manuscript_EMM-2025-21431_SourceDataForFigure3/3A/Het.tif
- __MACOSX/Manuscript_EMM-2025-21431_SourceDataForFigure3/3A/._Het.tif
- Manuscript_EMM-2025-21431_SourceDataForFigure3/3F/IHC_Hom.tif
- __MACOSX/Manuscript_EMM-2025-21431_SourceDataForFigure3/3F/._IHC_Hom.tif
- Manuscript_EMM-2025-21431_SourceDataForFigure3/3F/OHC_Hom.tif
- __MACOSX/Manuscript_EMM-2025-21431_SourceDataForFigure3/3F/._OHC_Hom.tif
- Manuscript_EMM-2025-21431_SourceDataForFigure3/3F/OHC_Hom+ ssAAV.tif
- __MACOSX/Manuscript_EMM-2025-21431_SourceDataForFigure3/3F/._OHC_Hom+ ssAAV.tif
- Manuscript_EMM-2025-21431_SourceDataForFigure3/3F/IHC_Hom+ ssAAV.tif
- __MACOSX/Manuscript_EMM-2025-21431_SourceDataForFigure3/3F/._IHC_Hom+ ssAAV.tif
