# Supplementary material for: AAV gene therapy rescues hearing and balance in a model of CLIC5 deafness
Source: EMBO Mol Med. 2025 Aug 26;17(9):2233–57. doi: 10.1038/s44321-025-00275-7 (PMC12423326; doi:10.1038/s44321-025-00275-7)
Supplement: Supplementary file 6 — Source data Fig. 3 [file 44321_2025_275_MOESM6_ESM.zip › Manuscript_EMM-2025-21431_SourceDataForFigure3/3B/3B.xls]

## Sheet: IHC length
	Clic5 +/-																Clic5 -/-																Clic5 -/- +ssAAV
8 kHz	3.989	4.148	4.238	4.082	4.312	5.601	5.16	4.988	5.433	5.67	5.248	5.3	6.475	4.988	6.053		14.54	9.082	7.048	9.471	8.591	9.212	7.767	8.747	6.023	5.158	14.512	9.843	8.108	9.046	11.857		5.407	3.668	3.275	3.715	3.802	4.473	3.514	3.554	4.513	3.788	4.07	3.801	4.236	4.545	4.975
16 kHz	5.037	4.631	4.174	5.16	4.932	5.658	4.923	4.489	4.404	5.551	4.191	4.261	3.99	3.084	4.333		11.645	9.622	6.758	10.872	8.263	9.048	7.711	5.698	6.848	7.817	12.98	8.434	10.638	9.302	11.454		6.069	5.078	5.186	4.473	5.098	4.303	6.119	7.34	5.31	5.125	3.849	3.514	3.698	3.011	3.466
32 kHz	3.467	5.082	2.999	3.676	2.985	5.496	5.043	4.918	5.238	4.735	3.733	3.9	3.185	3.54	3.704		8.724	7.312	6.709	4.394	7.772	6.326	4.782	8.307	5.769	5.485	11.901	12.653	10.091	6.697	9.959		5.358	3.103	3.952	3.382	5.174	4.549	4.359	4.298	4.22	4.127	3.715	3.134	3.152	2.879	3.304
