# Supplementary material for: AAV gene therapy rescues hearing and balance in a model of CLIC5 deafness
Source: EMBO Mol Med. 2025 Aug 26;17(9):2233–57. doi: 10.1038/s44321-025-00275-7 (PMC12423326; doi:10.1038/s44321-025-00275-7)
Supplement: Supplementary file 6 — Source data Fig. 3 [file 44321_2025_275_MOESM6_ESM.zip › Manuscript_EMM-2025-21431_SourceDataForFigure3/3C/3C.xls]

## Sheet: OHC count_ss
	Clic5 +/-							Clic5 -/-							Clic5 -/- + ssAAV
	25	1	29					112	80	800					163	141	43
8 kHz	33	31	36					25	28	26					32	36	35
16 kHz	32	31	35					24	26	28					36	35	33
32 kHz	32	31	35					14	16	16					35	36	35
