# Supplementary material for: AAV gene therapy rescues hearing and balance in a model of CLIC5 deafness
Source: EMBO Mol Med. 2025 Aug 26;17(9):2233–57. doi: 10.1038/s44321-025-00275-7 (PMC12423326; doi:10.1038/s44321-025-00275-7)
Supplement: Supplementary file 6 — Source data Fig. 3 [file 44321_2025_275_MOESM6_ESM.zip › Manuscript_EMM-2025-21431_SourceDataForFigure3/3D/3D.xls]

## Sheet: IHC count_ss
	Clic5 +/-							Clic5 -/-							Clic5 -/- + ssAAV
	25	1	29					112	80	800					163	141	43
8 kHz	10	10	10					8	8	10					10	10	12
16 kHz	10	10	11					9	9	9					9	11	11
32 kHz	11	10	12					7	10	8					12	12	11
