# Supplementary material for: AAV gene therapy rescues hearing and balance in a model of CLIC5 deafness
Source: EMBO Mol Med. 2025 Aug 26;17(9):2233–57. doi: 10.1038/s44321-025-00275-7 (PMC12423326; doi:10.1038/s44321-025-00275-7)
Supplement: Supplementary file 7 — Source data Fig. 4 [file 44321_2025_275_MOESM7_ESM.zip]

Archive with 24 entries (16 files):
- Manuscript_EMM-2025-21431_SourceDataForFigure4/
- Manuscript_EMM-2025-21431_SourceDataForFigure4/.DS_Store
- __MACOSX/Manuscript_EMM-2025-21431_SourceDataForFigure4/._.DS_Store
- Manuscript_EMM-2025-21431_SourceDataForFigure4/4E/
- Manuscript_EMM-2025-21431_SourceDataForFigure4/4B/
- Manuscript_EMM-2025-21431_SourceDataForFigure4/4C/
- Manuscript_EMM-2025-21431_SourceDataForFigure4/4D/
- Manuscript_EMM-2025-21431_SourceDataForFigure4/4A/
- Manuscript_EMM-2025-21431_SourceDataForFigure4/4F/
- Manuscript_EMM-2025-21431_SourceDataForFigure4/4G/
- Manuscript_EMM-2025-21431_SourceDataForFigure4/4E/4E.xls
- __MACOSX/Manuscript_EMM-2025-21431_SourceDataForFigure4/4E/._4E.xls
- Manuscript_EMM-2025-21431_SourceDataForFigure4/4B/4B.xls
- __MACOSX/Manuscript_EMM-2025-21431_SourceDataForFigure4/4B/._4B.xls
- Manuscript_EMM-2025-21431_SourceDataForFigure4/4C/4C.xls
- __MACOSX/Manuscript_EMM-2025-21431_SourceDataForFigure4/4C/._4C.xls
- Manuscript_EMM-2025-21431_SourceDataForFigure4/4D/4D.xls
- __MACOSX/Manuscript_EMM-2025-21431_SourceDataForFigure4/4D/._4D.xls
- Manuscript_EMM-2025-21431_SourceDataForFigure4/4A/ABR waves.tif
- __MACOSX/Manuscript_EMM-2025-21431_SourceDataForFigure4/4A/._ABR waves.tif
- Manuscript_EMM-2025-21431_SourceDataForFigure4/4F/4F.xls
- __MACOSX/Manuscript_EMM-2025-21431_SourceDataForFigure4/4F/._4F.xls
- Manuscript_EMM-2025-21431_SourceDataForFigure4/4G/4G.xls
- __MACOSX/Manuscript_EMM-2025-21431_SourceDataForFigure4/4G/._4G.xls
