# Supplementary material for: AAV gene therapy rescues hearing and balance in a model of CLIC5 deafness
Source: EMBO Mol Med. 2025 Aug 26;17(9):2233–57. doi: 10.1038/s44321-025-00275-7 (PMC12423326; doi:10.1038/s44321-025-00275-7)
Supplement: Supplementary file 7 — Source data Fig. 4 [file 44321_2025_275_MOESM7_ESM.zip › Manuscript_EMM-2025-21431_SourceDataForFigure4/4E/4E.xls]

## Sheet: ss 4w DPOAE injected
	Clic5 +/- n = 12														Clic5 -/- n = 12														Clic5 -/- + ssAAV n = 8
	6 (cage 11)	10 (cage 10)	44 (cage 10)	3 (cage 10)	30 (cage 10)	5 (cage 10)	7 (cage 24)	20 (cage 24)	80 (cage 22)	77 (cage 39)	97 (cage 39)	140 (cage 139)			2 (cage 24)	55 (cage 24)	42 (cage 24)	untagged (cage 18)	22 (cage 22)	66 (cage 22)	8 (cage 22)	91 (cage 39)	93 (cage 39)	90 (cage 39)	98 (cage 39)	112 (cage 242)			92 (cage 11)	141 (cage 59)	163 (cage 59)	3 (cage 106)	58 (cage 159)	9 (cage 50)	43 (cage 824)	40 (cage 824)
6	90	80	60	50	70	90	90	90	90	85	90	90			90	90	90	90	90	90	90	90	90	90	90	90			85	80	90	80	90	80	90	90
12.4	65	45	40	40	35	40	40	40	35	45	50	40			85	85	75	90	90	90	90	60	85	75	90	90			70	65	85	80	60	35	40	45
18	55	35	40	40	35	35	50	40	45	40	50	40			90	90	90	90	90	90	90	85	90	90	90	90			80	65	90	75	40	35	60	45
24	75	55	60	60	60	55	60	65	65	60	65	55			90	90	90	90	90	90	90	90	90	90	90	90			90	90	90	90	75	55	90	90
30.2	90	55	55	55	70	60	65	70	55	60	65	65			90	90	90	90	90	90	90	90	90	90	90	90			90	90	90	85	90	60	90	90
35	90	70	70	75	85	70	70	85	65	70	70	70			90	90	90	90	90	90	90	90	90	90	90	90			90	90	90	90	90	75	90	90
