# Supplementary material for: AAV gene therapy rescues hearing and balance in a model of CLIC5 deafness
Source: EMBO Mol Med. 2025 Aug 26;17(9):2233–57. doi: 10.1038/s44321-025-00275-7 (PMC12423326; doi:10.1038/s44321-025-00275-7)
Supplement: Supplementary file 7 — Source data Fig. 4 [file 44321_2025_275_MOESM7_ESM.zip › Manuscript_EMM-2025-21431_SourceDataForFigure4/4B/4B.xls]

## Sheet: ss 4w ABR injected
	Clic5 +/- n = 11														Clic5 -/- n = 10														Clic5 -/- + ssAAV n = 8
	10 (cage 10)	44 (cage 10)	30 (cage 10)	5 (cage 10)	3 (cage 10)	6 (cage 11)	20 (cage 24)	7 (cage 24)	80 (cage 22)	77 (cage 39)	140 (cage 139)				55 (cage 24)	42 (cage 24)	2 (cage 24)	66 (cage 22)	8 (cage 22)	22 (cage 22)	untagged (cage 18)	93 (cage 39)	90 (cage 39)	112 (cage 242)					92 (cage 11)	141 (cage 59)	163 (cage 59)	3 (cage 106)	58 (cage 159)	9 (cage 50)	43 (cage 824)	40 (cage 824)
6	40	35	40	35	40	40	30	40	40	40	30				90	80	90	90	90	90	90	90	85	90					55	40	35	35	35	35	35	45
12	20	15	20	20	20	15	15	20	20	15	20				80	75	80	90	85	85	85	80	85	90					55	20	30	15	20	25	15	30
18	25	25	30	20	25	25	15	20	25	20	25				80	85	80	90	90	90	90	90	90	90					70	30	30	30	20	25	50	40
24	25	20	30	25	25	25	15	25	20	30	25				70	80	90	90	90	90	90	90	90	90					90	45	40	35	30	25	75	75
30	40	25	50	35	45	35	30	45	35	40	40				85	90	90	90	90	90	90	90	90	90					90	75	55	60	45	35	75	80
35	45	45	55	50	60	40	40	55	40	50	40				85	90	90	90	90	90	90	90	90	90					90	70	80	60	65	55	80	80
