# Supplementary material for: AAV gene therapy rescues hearing and balance in a model of CLIC5 deafness
Source: EMBO Mol Med. 2025 Aug 26;17(9):2233–57. doi: 10.1038/s44321-025-00275-7 (PMC12423326; doi:10.1038/s44321-025-00275-7)
Supplement: Supplementary file 7 — Source data Fig. 4 [file 44321_2025_275_MOESM7_ESM.zip › Manuscript_EMM-2025-21431_SourceDataForFigure4/4C/4C.xls]

## Sheet: ss 8w ABR injected
	Clic5 +/- n = 11														Clic5 -/- n = 11														Clic5 -/- + ssAAV n = 6
	6 (cage 11)	10 (cage 10)	44 (cage 10)	30 (cage 10)	3 (cage 10)	5 (cage 10)	20 (cage 24)	7 (cage 24)	80 (cage 22)	140 (cage 139)	70 (cage 71)				42 (cage 24)	55 (cage 24)	2 (cage 24)	66 (cage 22)	8 (cage 22)	22 (cage 22)	untagged (cage 18)	8 (cage 60)	80 (cage 60)	7 (cage 60)	112 (cage 242)				92 (cage 11)	163 (cage 59)	141 (cage 59)	9 (cage 50)	43 (cage 824)	40 (cage 824)
6	40	40	40	40	40	35	40	40	45	45	30				90	90	90	90	90	90	90	90	90	90	90				65	40	40	40	55	45
12	25	20	20	25	25	30	20	30	35	20	15				90	90	90	90	90	90	90	90	90	90	90				45	30	25	30	45	55
18	20	25	20	25	25	20	20	30	35	30	25				90	90	90	90	90	90	90	90	90	90	90				60	25	50	30	90	65
24	30	25	25	35	25	30	25	40	35	35	25				90	90	90	90	90	90	90	90	90	90	90				90	45	75	55	90	90
30	40	40	30	35	35	35	45	55	50	40	40				90	90	90	90	90	90	90	90	90	90	90				90	65	75	75	90	90
35	40	55	40	45	55	50	55	60	65	40	45				90	90	90	90	90	90	90	90	90	90	90				90	70	85	90	90	90
