# Supplementary material for: AAV gene therapy rescues hearing and balance in a model of CLIC5 deafness
Source: EMBO Mol Med. 2025 Aug 26;17(9):2233–57. doi: 10.1038/s44321-025-00275-7 (PMC12423326; doi:10.1038/s44321-025-00275-7)
Supplement: Supplementary file 7 — Source data Fig. 4 [file 44321_2025_275_MOESM7_ESM.zip › Manuscript_EMM-2025-21431_SourceDataForFigure4/4D/4D.xls]

## Sheet: ss 12w ABR injected
	Clic5 +/- n = 10														Clic5 -/- n = 10														Clic5 -/- + ssAAV n = 6
	80 (cage 22)	77 (cage 39)	97 (cage 39)	140 (cage 139)	79 (cage152)	89 (cage 505)	65 (cage 505)	33 (cage 151)	59 (cage 151)	87 (cage 151)					untagged (cage 18)	90 (cage 39)	93 (cage 39)	91 (cage 39)	98 (cage 39)	166 (cage 78)	111 (cage 78)	177 (cage 78)	189 (cage 78)	119 (cage 78)					92 (cage 11)	163 (cage 59)	141 (cage 59)	9 (cage 50)	40 (cage 824)	43 (cage 824)
6	40	40	35	40	40	35	40	40	40	40					90	90	90	90	90	90	90	90	90	90					75	50	45	35	40	35
12	20	20	25	15	20	20	20	20	15	25					90	90	90	90	90	90	90	90	90	90					75	50	45	40	25	30
18	25	20	20	20	25	25	20	20	15	25					90	90	90	90	90	90	90	90	90	90					90	90	70	30	50	65
24	30	30	25	30	30	30	30	25	25	30					90	90	90	90	90	90	90	90	90	90					90	90	90	55	75	70
30	45	35	40	35	45	35	35	45	40	35					90	90	90	90	90	90	90	90	90	90					90	90	90	70	85	90
35	60	40	40	65	60	55	55	60	45	55					90	90	90	90	90	90	90	90	90	90					90	90	90	80	90	90
