# Supplementary material for: AAV gene therapy rescues hearing and balance in a model of CLIC5 deafness
Source: EMBO Mol Med. 2025 Aug 26;17(9):2233–57. doi: 10.1038/s44321-025-00275-7 (PMC12423326; doi:10.1038/s44321-025-00275-7)
Supplement: Supplementary file 7 — Source data Fig. 4 [file 44321_2025_275_MOESM7_ESM.zip › Manuscript_EMM-2025-21431_SourceDataForFigure4/4F/4F.xls]

## Sheet:  ss ABR injected -4,8,12
	4w Clic5 -/- + ssAAV n=8														8w Clic5 -/- + ssAAV n=6														12w Clic5 -/- + ssAAV n=6
	92 (cage 11)	141 (cage 59)	163 (cage 59)	3 (cage 106)	58 (cage 159)	9 (cage 50)	43 (cage 824)	40 (cage 824)							92 (cage 11)	163 (cage 59)	141 (cage 59)	9 (cage 50)	43 (cage 824)	40 (cage 824)									92 (cage 11)	163 (cage 59)	141 (cage 59)	9 (cage 50)	40 (cage 824)	43 (cage 824)
6	55	40	35	35	35	35	35	45							65	40	40	40	55	45									75	50	45	35	40	35
12	55	20	30	15	20	25	15	30							45	30	25	30	45	55									75	50	45	40	25	30
18	70	30	30	30	20	25	50	40							60	25	50	30	90	65									90	90	70	30	50	65
24	90	45	40	35	30	25	75	75							90	45	75	55	90	90									90	90	90	55	75	70
30	90	75	55	60	45	35	75	80							90	65	75	75	90	90									90	90	90	70	85	90
35	90	70	80	60	65	55	80	80							90	70	85	90	90	90									90	90	90	80	90	90
