# Supplementary material for: AAV gene therapy rescues hearing and balance in a model of CLIC5 deafness
Source: EMBO Mol Med. 2025 Aug 26;17(9):2233–57. doi: 10.1038/s44321-025-00275-7 (PMC12423326; doi:10.1038/s44321-025-00275-7)
Supplement: Supplementary file 8 — Source data Fig. 5 [file 44321_2025_275_MOESM8_ESM.zip]

Archive with 52 entries (38 files):
- Manuscript_EMM-2025-21431_SourceDataForFigure5/
- Manuscript_EMM-2025-21431_SourceDataForFigure5/5I/
- Manuscript_EMM-2025-21431_SourceDataForFigure5/5N/
- Manuscript_EMM-2025-21431_SourceDataForFigure5/5G/
- Manuscript_EMM-2025-21431_SourceDataForFigure5/5A/
- Manuscript_EMM-2025-21431_SourceDataForFigure5/5F/
- Manuscript_EMM-2025-21431_SourceDataForFigure5/.DS_Store
- __MACOSX/Manuscript_EMM-2025-21431_SourceDataForFigure5/._.DS_Store
- Manuscript_EMM-2025-21431_SourceDataForFigure5/5M/
- Manuscript_EMM-2025-21431_SourceDataForFigure5/5J/
- Manuscript_EMM-2025-21431_SourceDataForFigure5/5C/
- Manuscript_EMM-2025-21431_SourceDataForFigure5/5D/
- Manuscript_EMM-2025-21431_SourceDataForFigure5/5E/
- Manuscript_EMM-2025-21431_SourceDataForFigure5/5B/
- Manuscript_EMM-2025-21431_SourceDataForFigure5/5K/
- Manuscript_EMM-2025-21431_SourceDataForFigure5/5L/
- Manuscript_EMM-2025-21431_SourceDataForFigure5/5I/5I.xls
- __MACOSX/Manuscript_EMM-2025-21431_SourceDataForFigure5/5I/._5I.xls
- Manuscript_EMM-2025-21431_SourceDataForFigure5/5N/5N.xls
- __MACOSX/Manuscript_EMM-2025-21431_SourceDataForFigure5/5N/._5N.xls
- Manuscript_EMM-2025-21431_SourceDataForFigure5/5G/5G.xls
- __MACOSX/Manuscript_EMM-2025-21431_SourceDataForFigure5/5G/._5G.xls
- Manuscript_EMM-2025-21431_SourceDataForFigure5/5A/Hom.tif
- __MACOSX/Manuscript_EMM-2025-21431_SourceDataForFigure5/5A/._Hom.tif
- Manuscript_EMM-2025-21431_SourceDataForFigure5/5A/Hom+ ssAAV.tif
- __MACOSX/Manuscript_EMM-2025-21431_SourceDataForFigure5/5A/._Hom+ ssAAV.tif
- Manuscript_EMM-2025-21431_SourceDataForFigure5/5A/Het.tif
- __MACOSX/Manuscript_EMM-2025-21431_SourceDataForFigure5/5A/._Het.tif
- Manuscript_EMM-2025-21431_SourceDataForFigure5/5F/.DS_Store
- __MACOSX/Manuscript_EMM-2025-21431_SourceDataForFigure5/5F/._.DS_Store
- Manuscript_EMM-2025-21431_SourceDataForFigure5/5F/5F.xls
- __MACOSX/Manuscript_EMM-2025-21431_SourceDataForFigure5/5F/._5F.xls
- Manuscript_EMM-2025-21431_SourceDataForFigure5/5M/5M.xls
- __MACOSX/Manuscript_EMM-2025-21431_SourceDataForFigure5/5M/._5M.xls
- Manuscript_EMM-2025-21431_SourceDataForFigure5/5J/5J.xls
- __MACOSX/Manuscript_EMM-2025-21431_SourceDataForFigure5/5J/._5J.xls
- Manuscript_EMM-2025-21431_SourceDataForFigure5/5C/5C.xls
- __MACOSX/Manuscript_EMM-2025-21431_SourceDataForFigure5/5C/._5C.xls
- Manuscript_EMM-2025-21431_SourceDataForFigure5/5D/Hom.tif
- __MACOSX/Manuscript_EMM-2025-21431_SourceDataForFigure5/5D/._Hom.tif
- Manuscript_EMM-2025-21431_SourceDataForFigure5/5D/Hom+ ssAAV.tif
- __MACOSX/Manuscript_EMM-2025-21431_SourceDataForFigure5/5D/._Hom+ ssAAV.tif
- Manuscript_EMM-2025-21431_SourceDataForFigure5/5D/Het.tif
- __MACOSX/Manuscript_EMM-2025-21431_SourceDataForFigure5/5D/._Het.tif
- Manuscript_EMM-2025-21431_SourceDataForFigure5/5E/5E.tif
- __MACOSX/Manuscript_EMM-2025-21431_SourceDataForFigure5/5E/._5E.tif
- Manuscript_EMM-2025-21431_SourceDataForFigure5/5B/5B.xls
- __MACOSX/Manuscript_EMM-2025-21431_SourceDataForFigure5/5B/._5B.xls
- Manuscript_EMM-2025-21431_SourceDataForFigure5/5K/5K.xls
- __MACOSX/Manuscript_EMM-2025-21431_SourceDataForFigure5/5K/._5K.xls
- Manuscript_EMM-2025-21431_SourceDataForFigure5/5L/5L.xls
- __MACOSX/Manuscript_EMM-2025-21431_SourceDataForFigure5/5L/._5L.xls
