# Supplementary material for: AAV gene therapy rescues hearing and balance in a model of CLIC5 deafness
Source: EMBO Mol Med. 2025 Aug 26;17(9):2233–57. doi: 10.1038/s44321-025-00275-7 (PMC12423326; doi:10.1038/s44321-025-00275-7)
Supplement: Supplementary file 8 — Source data Fig. 5 [file 44321_2025_275_MOESM8_ESM.zip › Manuscript_EMM-2025-21431_SourceDataForFigure5/5I/5I.xls]

## Sheet: Traveled distance_ss
Clic5 +/-	Clic5 -/-	Clic5 -/- + ssAAV
48.576	187.943	40.0244
72.5217	126.214	73.4658
74.225	117.174	71.7056
67.1467	171.851	63.683
73.3058	96.9512	56.5364
47.4333	164.968	83.0593
67.3668	110.708	94.7671
62.4665	140.331
74.6867	181.532
87.9649	126.105
71.5098	99.1242
83.3039	96.4726
67.7912	100.61
