# Supplementary material for: AAV gene therapy rescues hearing and balance in a model of CLIC5 deafness
Source: EMBO Mol Med. 2025 Aug 26;17(9):2233–57. doi: 10.1038/s44321-025-00275-7 (PMC12423326; doi:10.1038/s44321-025-00275-7)
Supplement: Supplementary file 8 — Source data Fig. 5 [file 44321_2025_275_MOESM8_ESM.zip › Manuscript_EMM-2025-21431_SourceDataForFigure5/5N/5N.xls]

## Sheet: Rotations_3 time points_ ss
	Clic5 +/-																	Clic5 -/-																	Clic5 -/- + ssAAV
4w	15	17	22	22	30	23	20	39	27	19	22	19	27	19	19	38		42	55	27	50	30	72	64	51	40	51	30	44	63	42	33	34		15	23	27	24	44	34	17	28
8w	22	27	24	20	35	26	40	37	23	49	34	42	34					155	84	83	165	57	105	62	281	166	83	140	63	65					24	35	39	34	28	35	45
12w	22	45	26	40	42	43	33	18	23	29								145	370	386	73	43	398	194	84	401	102	73	140	111					16	30	36	27	23	33
