# Supplementary material for: AAV gene therapy rescues hearing and balance in a model of CLIC5 deafness
Source: EMBO Mol Med. 2025 Aug 26;17(9):2233–57. doi: 10.1038/s44321-025-00275-7 (PMC12423326; doi:10.1038/s44321-025-00275-7)
Supplement: Supplementary file 8 — Source data Fig. 5 [file 44321_2025_275_MOESM8_ESM.zip › Manuscript_EMM-2025-21431_SourceDataForFigure5/5G/5G.xls]

## Sheet: 5 trails rotarod 8w_ss
	Clic5 +/-									Clic5 -/-									Clic5 -/- + ssAAV
1	116	25	63	207	136	231	230	87		9	15	158	151	201	121	122	77		171	205	81	75	57	272	80
2	201	185	180	189	88	205	232	176		134	133	125	150	209	91	6	75		180	178	176	130	163	251	156
3	139	160	203	179	141	179	289	193		168	141	90	12	19	124	45	12		135	247	160	170	182	264	50
4	187	134	211	131	87	206	300	199		137	50	143	14	119	120	98	168		202	275	166	135	178	280	136
5	157	108	206	176	117	222	256	213		161	193	186	187	162	79	151	2		205	260	122	199	185	234	129
