# Supplementary material for: AAV gene therapy rescues hearing and balance in a model of CLIC5 deafness
Source: EMBO Mol Med. 2025 Aug 26;17(9):2233–57. doi: 10.1038/s44321-025-00275-7 (PMC12423326; doi:10.1038/s44321-025-00275-7)
Supplement: Supplementary file 8 — Source data Fig. 5 [file 44321_2025_275_MOESM8_ESM.zip › Manuscript_EMM-2025-21431_SourceDataForFigure5/5F/5F.xls]

## Sheet: Rotarod_sc
Clic5 +/-	Clic5 -/-	Clic5 -/- + ssAAV
2.85	2.5	3.15833
2.44583	2.15417	4.1125
3.33333	2.55	2.6
3.12917	2.09167	2.64167
2.00833	2.87917	2.95
3.6	1.9	4.44583
4.4875	1.73333	2.0875
3.25417	1.38333
