# Supplementary material for: AAV gene therapy rescues hearing and balance in a model of CLIC5 deafness
Source: EMBO Mol Med. 2025 Aug 26;17(9):2233–57. doi: 10.1038/s44321-025-00275-7 (PMC12423326; doi:10.1038/s44321-025-00275-7)
Supplement: Supplementary file 8 — Source data Fig. 5 [file 44321_2025_275_MOESM8_ESM.zip › Manuscript_EMM-2025-21431_SourceDataForFigure5/5M/5M.xls]

## Sheet: Distance_3 time points_ss
	Clic5 +/-																				Clic5 -/-																				Clic5 -/-+ ssAAV
4w	51.2413	50.9907	50.4303	62.0242	67.5168	69.234	47.8871	82.6876	62.3511	51.5043	81.3598	70.6219	64.9128	53.8656	66.3769	84.4294					84.4573	107.855	50.4813	90.7252	60.7987	127.462	118.46	141.115	92.6243	94.4987	74.452	100.433	111.331	70.7084	79.788	72.0791					45.9597	66.0691	65.0344	62.5102	73.8668	62.3195	40.2424	50.0989
8w	48.576	72.5217	74.225	67.1467	73.3058	47.4333	67.3668	62.4665	74.6867	87.9649	71.5098	83.3039	67.7912								187.943	126.214	117.174	171.851	96.9512	164.968	110.708	140.331	181.532	126.105	99.1242	96.4726	100.61								40.0244	73.4658	71.7056	63.683	56.5364	83.0593	94.7671
12w	60.0082	81.9426	65.1289	82.2358	99.9639	78.2229	66.7729	60.0217	55.3785	64.1657											109.178	134.423	196.908	126.869	42.3815	165.095	117.272	133.72	220.947	130.044	89.2186	94.2046	143.302								34.9773	69.2169	59.7122	57.8152	50.2806	68.4598
