# Supplementary material for: AAV gene therapy rescues hearing and balance in a model of CLIC5 deafness
Source: EMBO Mol Med. 2025 Aug 26;17(9):2233–57. doi: 10.1038/s44321-025-00275-7 (PMC12423326; doi:10.1038/s44321-025-00275-7)
Supplement: Supplementary file 8 — Source data Fig. 5 [file 44321_2025_275_MOESM8_ESM.zip › Manuscript_EMM-2025-21431_SourceDataForFigure5/5J/5J.xls]

## Sheet: Rotations_ss
Clic5 +/-	Clic5 -/-	Clic5 -/- + ssAAV
22	155	24
27	84	35
24	83	39
20	165	34
35	57	28
26	105	35
40	62	45
37	281
23	166
49	83
34	140
42	63
34	65
