# Supplementary material for: AAV gene therapy rescues hearing and balance in a model of CLIC5 deafness
Source: EMBO Mol Med. 2025 Aug 26;17(9):2233–57. doi: 10.1038/s44321-025-00275-7 (PMC12423326; doi:10.1038/s44321-025-00275-7)
Supplement: Supplementary file 8 — Source data Fig. 5 [file 44321_2025_275_MOESM8_ESM.zip › Manuscript_EMM-2025-21431_SourceDataForFigure5/5C/5C.xls]

## Sheet: ss
Clic5 +/-	Clic5 -/-	Clic5 -/- + ssAAV
69.5	39.5	60
55	36	52
57	25.5	68
