# Supplementary material for: AAV gene therapy rescues hearing and balance in a model of CLIC5 deafness
Source: EMBO Mol Med. 2025 Aug 26;17(9):2233–57. doi: 10.1038/s44321-025-00275-7 (PMC12423326; doi:10.1038/s44321-025-00275-7)
Supplement: Supplementary file 8 — Source data Fig. 5 [file 44321_2025_275_MOESM8_ESM.zip › Manuscript_EMM-2025-21431_SourceDataForFigure5/5L/5L.xls]

## Sheet: Recovered_Sheet1
Clic5 +/-	Clic5 -/-	Clic5 -/- + ssAAV
1.616	0.735115	2.43429
1.30385	1.13701	1.51947
1.6192	1.21161	2.49109
1.10207	0.84377	2.29097
1.3536	0.987083	2.95562
3.65647	1.0394	1.59946
1.99652	1.18278	1.55636
1.57565	1.15808
1.51042	0.94952
2.14175	1.51817
3.51373	1.75329
1.90795	1.1188
2.69429	1.30432
