# Supplementary material for: AAV gene therapy rescues hearing and balance in a model of CLIC5 deafness
Source: EMBO Mol Med. 2025 Aug 26;17(9):2233–57. doi: 10.1038/s44321-025-00275-7 (PMC12423326; doi:10.1038/s44321-025-00275-7)
Supplement: Supplementary file 9 — Source data Fig. 6 [file 44321_2025_275_MOESM9_ESM.zip]

Archive with 45 entries (37 files):
- Manuscript_EMM-2025-21431_SourceDataForFigure6/
- Manuscript_EMM-2025-21431_SourceDataForFigure6/6F/
- Manuscript_EMM-2025-21431_SourceDataForFigure6/6A/
- Manuscript_EMM-2025-21431_SourceDataForFigure6/6G/
- Manuscript_EMM-2025-21431_SourceDataForFigure6/.DS_Store
- __MACOSX/Manuscript_EMM-2025-21431_SourceDataForFigure6/._.DS_Store
- Manuscript_EMM-2025-21431_SourceDataForFigure6/6B/
- Manuscript_EMM-2025-21431_SourceDataForFigure6/6E/
- Manuscript_EMM-2025-21431_SourceDataForFigure6/6D/
- Manuscript_EMM-2025-21431_SourceDataForFigure6/6C/
- Manuscript_EMM-2025-21431_SourceDataForFigure6/6F/6F.xls
- __MACOSX/Manuscript_EMM-2025-21431_SourceDataForFigure6/6F/._6F.xls
- Manuscript_EMM-2025-21431_SourceDataForFigure6/6A/scAAV.GFP_gfp.tif
- __MACOSX/Manuscript_EMM-2025-21431_SourceDataForFigure6/6A/._scAAV.GFP_gfp.tif
- Manuscript_EMM-2025-21431_SourceDataForFigure6/6A/ssAAV.GFP_merge.tif
- __MACOSX/Manuscript_EMM-2025-21431_SourceDataForFigure6/6A/._ssAAV.GFP_merge.tif
- Manuscript_EMM-2025-21431_SourceDataForFigure6/6A/ssAAV.GFP_myo7a.tif
- __MACOSX/Manuscript_EMM-2025-21431_SourceDataForFigure6/6A/._ssAAV.GFP_myo7a.tif
- Manuscript_EMM-2025-21431_SourceDataForFigure6/6A/scAAV.GFP_myo7a.tif
- __MACOSX/Manuscript_EMM-2025-21431_SourceDataForFigure6/6A/._scAAV.GFP_myo7a.tif
- Manuscript_EMM-2025-21431_SourceDataForFigure6/6A/scAAV.GFP_merge_10 micron scale.tif
- Manuscript_EMM-2025-21431_SourceDataForFigure6/6A/ssAAV.GFP_gfp.tif
- __MACOSX/Manuscript_EMM-2025-21431_SourceDataForFigure6/6A/._ssAAV.GFP_gfp.tif
- Manuscript_EMM-2025-21431_SourceDataForFigure6/6G/6G.xls
- __MACOSX/Manuscript_EMM-2025-21431_SourceDataForFigure6/6G/._6G.xls
- Manuscript_EMM-2025-21431_SourceDataForFigure6/6B/6B.xls
- __MACOSX/Manuscript_EMM-2025-21431_SourceDataForFigure6/6B/._6B.xls
- Manuscript_EMM-2025-21431_SourceDataForFigure6/6E/6E.xls
- __MACOSX/Manuscript_EMM-2025-21431_SourceDataForFigure6/6E/._6E.xls
- Manuscript_EMM-2025-21431_SourceDataForFigure6/6D/ssAAV.GFP_16 kHz.tif.tif
- __MACOSX/Manuscript_EMM-2025-21431_SourceDataForFigure6/6D/._ssAAV.GFP_16 kHz.tif.tif
- Manuscript_EMM-2025-21431_SourceDataForFigure6/6D/scAAV.GFP_32 kHz_scale 5 micron.tif
- __MACOSX/Manuscript_EMM-2025-21431_SourceDataForFigure6/6D/._scAAV.GFP_32 kHz_scale 5 micron.tif
- Manuscript_EMM-2025-21431_SourceDataForFigure6/6D/scAAV.GFP_16 kHz.tif
- __MACOSX/Manuscript_EMM-2025-21431_SourceDataForFigure6/6D/._scAAV.GFP_16 kHz.tif
- Manuscript_EMM-2025-21431_SourceDataForFigure6/6D/scAAV.GFP_8 kHz.tif
- __MACOSX/Manuscript_EMM-2025-21431_SourceDataForFigure6/6D/._scAAV.GFP_8 kHz.tif
- Manuscript_EMM-2025-21431_SourceDataForFigure6/6D/ssAAV.GFP_8 kHz.tif
- __MACOSX/Manuscript_EMM-2025-21431_SourceDataForFigure6/6D/._ssAAV.GFP_8 kHz.tif
- Manuscript_EMM-2025-21431_SourceDataForFigure6/6D/ssAAV.GFP_32 kHz.tif
- __MACOSX/Manuscript_EMM-2025-21431_SourceDataForFigure6/6D/._ssAAV.GFP_32 kHz.tif
- Manuscript_EMM-2025-21431_SourceDataForFigure6/6C/ssAAV GFP.tif
- __MACOSX/Manuscript_EMM-2025-21431_SourceDataForFigure6/6C/._ssAAV GFP.tif
- Manuscript_EMM-2025-21431_SourceDataForFigure6/6C/scAAV GFP_100 microm scale.tif
- __MACOSX/Manuscript_EMM-2025-21431_SourceDataForFigure6/6C/._scAAV GFP_100 microm scale.tif
