# Supplementary material for: AAV gene therapy rescues hearing and balance in a model of CLIC5 deafness
Source: EMBO Mol Med. 2025 Aug 26;17(9):2233–57. doi: 10.1038/s44321-025-00275-7 (PMC12423326; doi:10.1038/s44321-025-00275-7)
Supplement: Supplementary file 9 — Source data Fig. 6 [file 44321_2025_275_MOESM9_ESM.zip › Manuscript_EMM-2025-21431_SourceDataForFigure6/6F/6F.xls]

## Sheet:  (OHC)
ssAAV	scAAV
20.3	45.26
14.38	45.28
17.47	48.18
21.36	46.36
19.44	45.1
17.15	48.81
19.49	43.53
16.31	46.86
17.8	51.29
14.5	52.62
16.12	51.97
16.32	46.77
18.62	53.39
22.28	55.77
19.51	57.74
21.89	55.04
17.03	76.88
20.83	46.26
27.1	59.68
26.65	56.15
27.38	44.35
35.97	66.91
27.4	53.98
33.12	49.24
26.68	55.2
31.87	55.11
19.06	44.16
19.14	57.39
28.22	73.23
19.67	60.83
33.62	69.4
30.74	65.4
28.79	75.29
39.87	75.82
30.34	68.1
34.05	71.46
32.28	67.54
20.83	69.35
1.04	69.84
44.45	71.55
17.08	73.85
0.97	68.49
18.89	50.08
30.99	74.46
20.23	73.87
38.28	71.75
36.25	72.05
19.78	74.54
19.76	81.47
19.27	74.01
32.63	60.09
18.35	32.85
35.48	45.33
34.77	43.59
37.62	35.54
19.04	45.32
43.86	44.92
0.74	38.29
0.82	42.58
45.35	40.16
0.74	45.76
46.62	43.81
19.04	39.91
15.87	47.58
0.8	40.52
40.98	40.12
19.68	43.02
40.84	46.6
37.98	46.54
21.81	38.94
45.48	45.89
18.77	46.43
42.15	42.83
19.75	46.22
39.9	48.35
34.99	44.31
0.73	47.88
45.68	49.25
17.46	51.4
19.5	44.04
1.01	45.56
42.72	51.23
0.85	36.85
36.88	52.74
34.28	36.44
18.84	50.71
18.8	55.52
30.56	41.7
21.39	45.91
18.88	38.9
19.87	50.11
0.81	47.72
0.84	35.61
37.38	34.47
19.53	49.24
46.87	48.42
43.98	35.48
20.36	47.96
43.65	49.61
35.73	38.1
0.71	50.89
0.86	46.26
18.6	48.93
19.48	41.64
31.13	32.2
34.01	27.41
34.98	35.98
42.26	31.32
23.33	30.67
27.21	37.2
31.19	31.29
19.43	39.95
19.41	37.97
28.99	31.66
22.09	36.68
32.59	41.06
0.99	34.1
22.3	41.04
22.72	38.48
0.71	35.8
13.52	42.03
31.67	39.53
21.28	32.17
28.51	41.45
28.52	43.72
14.95	32.81
22.4	46
25.62	44.45
0.9	35.92
24.35	27.93
0.95	40.12
25.24	27.24
25.49	36.3
20.15	40.09
24.09	36.65
27.84	27.82
22.06	37.49
0.92	32.91
18.21	28.22
24.99	31.84
24.14	27.84
13.49	33.81
12.57	33.54
24.72	27.72
27.83	28.02
25.71	36.26
22.96	31.38
26.39	30.21
0.73	39.73
0.84	43.21
24.9	28.91
21.21	54.63
20.12	29.79
23.82	40
23.22	46.81
27.88	39.16
0.94	43.9
26.73	31.87
14.53	61.76
24.5	36.97
25.62	32.43
19.86	65.47
27.19	50.57
24.35	31.97
19.25	107.61
14.74	75.55
25.98	34.48
19.13	47.93
22.85	43.02
21.71	50.93
22.64	50.94
23.62	34.29
21.36	44.03
26.85	54.14
13.27	29.03
1.26	45.77
1.34	47.63
20.44	29.59
14.93	65.31
26.3	45.64
18.54	53.98
20.04	84.13
18.56	33.96
16.85	85.1
22.27	57.33
21.64	47.28
13.56	54.84
23.28	40.06
27.19	52.02
15.92	55.34
25.47	57.08
20.71	41.65
19.64	49.61
19.11	64.8
27.22	41.79
22.83	57.48
22.38	68.64
22.31	43.69
23.06	67.34
1.37	44.12
25.6	41.8
26.63	44.26
25.2	37.14
28.75	37.63
25.25	41.86
20.32	32.51
23.48	26.28
22.93	43.3
21.75	36.46
26.5	2.9
12.56	44.78
21.55	49.34
23.87	28.19
1	30.43
25.31	41.59
14.76	49.27
26.43	42.4
23.49	44.83
22.79	31.5
20.9	56.26
20.14	38.94
29.41	33.7
1.14	60.62
21.38	49.23
25.96	45.08
28.85	52.64
22.71	34.26
24.02	60.95
31.63	37.4
33.49	60.78
21.33	65.33
32.4	67.31
1.11	62.52
28.65	45.24
24.93	57.66
13.7	68.91
21.15	67.16
21.65	67.98
22.34	58.98
20.68	68.81
1.04	68
35.64	66.59
36.39	51.54
11.78	64.11
33.43	70.58
38.8	48.59
21.73	75.32
0.98	83.92
36.66	65.16
1.1	66.92
38.31	62.55
22.28	61.87
44.5	45.39
35.1	50.21
21.19	73.69
37.7	60.83
45.33	56.65
19.37	63.08
20.53	65.12
34.25	48.89
23.67	72.05
48.48	67.37
18.62	70.37
40.62	45.94
20.48	73.38
47.61	76.51
24.4	43.86
22.01	69.11
23.01	46.43
45.6	68.06
20.7	69.94
46.81	71.77
22.9	45.38
5.51	67.71
41.75	65.49
38.22	41.11
7.47	53.95
23.37	64.23
38.41	10.5
46.27	60.86
21.45	82.97
21.43	41.41
33.99	60.24
50.44	27.5
47.09	64.26
18.07	19.47
48.15	53.7
36.65	114.46
23.34	134.08
17.68	72.82
35.88	87.41
42.09	71.74
22.07	65.57
19.02	63.26
44.43	36.12
47.08	57.41
21.17	55.54
20.7	41.2
50.15	55.86
18.73	45.34
20.89	36.15
36.73	56.31
40.49	27.74
20.68	62.53
40.18	86.33
20.62	89.83
17.41	55.25
20.36	5.95
44.07	23.62
20.07	43.72
17.21	10.77
1.22	76.46
19.28	32.79
45.65	92.1
49.41	72.04
1.12	95.19
35.25	34.03
20.2	48.23
0.95	36.42
20.53	54.07
33.73	46.27
22.93	28.04
21.84	27.88
28.26	54.68
47.54	37.5
19.46	39.87
19.9	35.52
17.58	28.02
18.43	47.28
18.88	55.73
18.66	60.42
19.73	48.6
19.25	40.89
19.66	42.31
18.99	53.14
17.41	31.18
19	59.76
18.71	60.67
19.33	64.62
19.23	48.14
18.63	59.3
19.98	66.03
19.03	39.88
19.65	46.29
19.58	65.9
21.35	59.11
21.8	34.24
18.96	63.85
20.82	52.15
20.47	51.3
18.74	53.37
19.96	60.92
17.14	41.58
19.73	37.18
19.65	53.13
21.49	39.65
21.47	49.21
21.2	40.62
20.06	64.88
20.11	58.29
19.98	56.28
20.48	45.49
19.14	46.41
20.42	54.94
20.51	57.42
19.71	50.07
20.19	55.28
19.52	36.18
20	46.15
19.24	31.1
19.75	38.4
17.72	68.58
19.51	64.48
18.38	33.13
20.36	48.46
19.89	44.78
19.12	66.15
21.44	39.31
19.75	56.34
23.43	67.38
25.74	60.24
20.21	51.88
20.94	29.19
20.28	61.75
13.7	57.03
17.82	28.61
20.81	72.69
22.71	42.23
14.49	58.83
22.89	38.57
19.06	69.15
21.49	45.93
23.99	72.42
16.11	40.57
16.9	73.29
14.71	25.77
15.29	49.84
17.21	56.8
20.32	55.59
17.6	75.43
18.38	67.88
22.17	63.35
20	33.43
18.35	52.87
15.39	67.61
25.66	61.76
21.85	64.32
19.12	40.2
15.64	49.79
19.17	44.71
27.27	75.02
18.36	42.52
14.44	54.3
19.08	66.07
23.94	50
40.44	40.11
14.64	70.86
17.28	58.06
27.73	59.2
19.04	74.54
21.09	66.36
48.96	63.66
20.12	45.74
40.18	51.58
18.35	71.08
39.73	69.69
17.21	44.63
28.99	58.25
13.08	64.46
17.19	59.12
14.18	41.77
20.2	67.87
17.69	60.74
38.35	66.97
17.7	59.44
39.78	64.73
27.04	64.14
27.56	65.66
21.89	70.22
12.52	65.55
17.11	65.69
16.99	44.99
11.86	66.45
17.35	72.24
39.11	65.87
37.54	60.4
26.74	58.6
22.6	53.17
12.24	67.61
17.99	74
17.15	61.04
20.33	70.87
17.38	75.91
18.83	68.29
12.09	61.67
28.18	53.02
34.4	59.05
20.53	61.07
11.74	67.33
17.37	67.65
17	61.33
26.78	76.52
39.08	69.02
17.5	66.55
16.67	60.19
27.04	65.27
20.54	48.79
18.6	44.37
11.62	70.23
34.48	63.05
17.16	80.17
16.53	2.74
37.04	74.05
27.3	83.49
22.44	64.25
11.74	58.99
21.87	63.59
36.01	43.73
28.19	41.66
12.66	74.16
16.63	62.19
17.15	77.98
17.32	77.58
14.29	66.64
16.67	63.95
36.73	82.22
28.88	0.99
17.47	73.77
35.91	35.6
30.53	65.69
23.83	35.47
32.61	2.09
24.15	64.32
17.53	59.45
14.46	72.39
22.62	62.37
18.22	69.14
17.38	4.33
15.44	78.44
38.64	65.87
42.69	39.95
33.6	68.39
19.72	50.7
21.51	66.99
16.57	82.99
18.18	40.02
20.37	58.15
32.24	61.17
39.17	43.14
32.15	73.65
19.76	37.4
19.18	54.95
36.87	105.29
18.72	102.05
16	72.01
21.35	64.82
28.18	89.87
19.01	65.84
26.03	69.14
35.77	65.76
18.15	50.96
16.84	40.02
18.02	15.89
32.58	37.65
14.9	15.78
31.24	63.26
13.73	64.91
22.64	107.46
17.12	59.13
18.97	84.94
17.08	50.71
28.12	130.37
17.58	49.96
23.94	63.31
16.42	47.13
11.43	58.65
10.74	37.32
28.46	71.5
21.15	36.64
19.76	51.28
28.82	156.79
16.59	68.43
15.33	58.3
15.82	42.13
26.25	79.75
10.22	46.97
10.02	79.73
20.88	50.95
27.99	48.95
16.14	63.76
22.51	54.28
31.15	63.54
16.21	44.91
15.33	24.85
26.87	44.76
25.94	54.23
9.58	51.93
32.12	39.42
22.31	52.26
15.48	51.71
14.12	41.96
14.37	72.45
23.5	45.82
9.61	60.64
28.87	45.01
13.87	62.7
27.43	59.46
9.37	59.54
16.01	51.95
31.89	41.71
10.06	58.58
32.16	45.79
15.68	67.02
23.06	45.23
9.82	39.46
15.48	63.71
14.33	54.05
25.28	53.88
24.19	57.67
10.71	56.9
27.31	29.35
14.43	46.56
24.1	44.98
27.58	57.8
13.42	54.44
21.59	47.54
29.54	37.7
16.13	47.62
28.17	27.95
12.71	3.25
26.65	59.12
31.06	61.31
15.87	41.36
9.55	56.26
14.9	31.79
19.37	38.01
9.23	59.41
29.54	47.29
20.27	54.99
14.42	41.66
25.72	50.32
26.51	30.54
14.09	45.06
29.33	30.83
23.53	51.29
15.18	55.32
27.66	42.06
10.42	52.65
15.3	39.56
22.52	62.41
12.18	48.28
32.11	59.1
34.93	34.16
12.99	65.15
31.82	36.29
33.01	34.31
24.87	51.81
14.95	50.62
31.82	54.33
13.81	34.91
29.7	62.59
24.83	47.44
14.67	55.61
15.77	39.92
39.18	40.85
18.49	46.36
15.7	46.89
13.86	67.93
33.01	68.08
16.64	39.84
32.65	66.46
14.86	50.5
24.95	38.36
32.31	51.66
39.11	54.95
15.4	71.29
23.38	58.26
12.74	50.24
34.41	65.24
32.44	37.98
17.28	72.61
24.09	54.93
34.57	37.14
18.42	40.91
19.63	49.68
16.29	38.52
37.69	36.87
11.48	49.8
32.3	48.81
16.27	66.66
32.5	51.86
37.31	55.17
17.47	65.21
15.93	55.82
21.75	70.73
15.79	50.6
42.39	59.74
11.8	39.02
14.96	39.51
12.83	49.91
16.19	57.99
22.78	63.14
27.75	43.81
31.64	53.85
35.83	44
30.74	66.31
15.47	47.06
15.58	60.51
12.94	45.89
32.63	28.68
18.95	55.68
28.36	92.9
11.41	44.24
15.11	84.6
13.44	85.43
29.55	111.34
31.14	52.22
30.53	44.5
15.53	54.08
30.38	62.04
17.77	57.09
24.7	73.35
31.88	22.88
12.44	58.02
30.6	51.61
32.13	51.9
20.02	59.63
24.05	51.71
30.01	54.26
28.96	61.39
26	79.36
14.52	55.58
29.75	58.48
16.33	63.81
32.74	46.3
25.23	53.99
29.35	55.37
16.57	67.88
14.51	64.75
16.3	56.43
26.85	22.04
17.59	60.11
12.72	38.82
17.29	79.39
30.12	59.7
17.41	62.15
24.65	70.56
16.33	131.41
13.09	46.19
33.79	59.2
17.88	42.77
30.6	50.28
25.01	55.33
30.92	49
14.7	71.95
30.96	53.99
17.15	38.19
16.48	54.85
16.08	47.48
28.71	25.02
16.7	1.88
15.31	62.42
35.67	61.8
33.86	77.48
34.06	64.76
17.38	46
28.5	59.51
12.2	55.2
16.98	51.68
28.33	61.37
30.72	74.1
17.33	55.23
33.7	58.74
38.33	46.77
31.91	61.5
16.31	50
33.15	62.13
17.18	58.34
15.85	43.33
31.9	56.86
37.65	64.42
16.58	60.33
16.98	52.64
33.37	55.78
37.95	69.14
35.78	42.93
16.99	61.16
15.89	39.97
35.34	57.74
17.21	52.96
35.51	45.64
38.9	54.6
17.39	51.84
16	41.71
18.16	54.19
47.68	53.78
16.67	38.77
35.67	46.26
15.84	50.69
44.65	57.43
36.36	31.7
17.52	61.57
38.95	53.6
15.53	45.35
18.4	25.46
17.97	52.91
37.37	51.9
33.77	51.64
17.48	47.49
17.01	69.01
35.78	62.42
17.07	58.8
42.13	50.8
17.69	44.61
18.62	64.4
38.29	38.97
41.97	45.27
17.32	59.82
36.2	44.32
42.02	44.27
17.55	42.19
18.03	43.48
17.29	68
17.9	61.38
35.6	45.08
39.09	41.63
16.85	44.02
42.92	71.22
19.61	64.01
18.09	41.07
48.19	39.29
33.91	47.42
18.34	47.8
18.84	65.18
50.75	39.61
43.61	34.76
35.56	77.9
16.81	52.61
39.4	46.19
17.57	61.06
38.98	30.73
17.2	66.15
48.84	44.94
18.96	76.56
19.21	79.23
43.69	56.06
18.73	48.4
36.86	5.34
51.42	31
20.16	65.72
38.9	81
21.55	49.92
19.57	35.98
18.91	50.11
18.72	103.96
46.62	40.85
20.31	57.23
36.26	39.1
34.74	54.88
18.72	62.07
18.35	87.33
41.82	36.3
17.89	46.07
20.08	53.51
19.71	50.69
32.66	51.04
17.41	39.96
43.42	82.6
51.26	74.15
17.86	53.19
18.35	47.06
34.29	39.97
34.82	99.73
20.18	65.24
18.31	55.52
41.37	48.18
21.76	48.31
21.74	48.35
23.06	68.58
37.05	41.44
31.27	48.36
18.42	60.7
50.49	43.56
18.5	61.49
21.74	43.12
32.46	45.17
24.31	68.74
20.43	46.37
46.33	63.09
31.8	43.65
36.18	47.4
19.11	40.99
38.13	61.49
47.38	46.22
19.02	54.6
42.73	46.62
19.65	50.77
48.35	58.29
22.03	66.24
53.44	51.6
20.7	53.76
41.02	51.51
26.47	55.38
27.34	57.16
51.53	64.09
19.06	52.88
21.07	45.57
53.46	44.74
20.39	55.5
29.35	53.91
30.68	53.72
31.24	59.12
19.72	54.43
18.17	42.14
28.05	59.12
50.61	49.8
52.48	58.64
18.91	42.12
26.27	62.12
21.88	67.5
19.96	54.16
22.36	38.94
32.29	53.26
31.96	52.66
30.48	37.25
47.69	54.85
22.75	54.25
31.97	53.52
19.38	49.9
19.68	61.57
64.09	67.48
60.89	53.12
19.43	35.39
47.27	52.99
64.23	50.1
37.37	59.08
19.71	68.4
37.4	79.95
37.2	54.54
32.36	66.38
32.52	58.81
39.53	55.75
35.12	72.95
21.04	61.91
28.52	55.61
20.29	55.98
58.69	84.22
43.04	63.89
37.13	65.86
22.23	69.64
41.41	56.47
47.16	69.33
45.99	72.4
36.37	48.37
40.41	81.62
37.82	56.91
40.65	39.99
40.29	39.73
37.42	46.28
41.85	80.76
34.86	89.77
44.69	74.71
49.94	46.52
22.3	59.6
60.04	78.96
39.68	41.94
47.46	69.56
27.99	68.57
61.19	57.72
61.29	44.5
52.66	55.69
18.8	41.17
62.91	54.32
4.3	57.05
20.34	48.8
12.56	52.65
16.72	53.22
17	50.56
16.89	76.06
16.71	51.41
18.93	72.96
17.34	51.62
15.78	48.96
15.85	70.64
15.45	39.98
16.95	58.74
16.69	47.33
16.94	40.15
13.06	74.56
15.84	38.06
11.96	38.46
15.83	61.09
14.35	56.89
17.5	48.33
17.5	65.45
15.5	46.84
13.52	36.4
15.99	38.28
17.11	60.69
17.56	65.73
12.72	66.73
21.07	55.49
14.44	43.5
13.88	42.16
15.42	4.74
15.15	38.36
16.78	62.12
16.68	46.14
16.67	39.38
17.67	43.8
17.61	41.68
14.39	41.5
16.8	43.6
13.6	57.18
15.27	41.38
17.31	8.46
18.61	66.68
10.56	43.2
11.77	46.76
13.04	49.22
16.33	64.97
18.23	63.47
12.1	64.9
10.97	42.31
11.14	56.85
8.57	64.06
19.68	43.28
17.64	42.86
11.63	48.37
11.08	47.09
14.09	66.36
11.96	63.64
14.82	38.46
16.32	51.61
13.69	37.6
12.03	51.9
18.9	45.12
11.27	37.13
15.71	51.18
15.93	57.28
12.09	56.42
12.59	60.7
11.81	38.74
12.44	66.15
19.52	39.9
14.1	64.58
12.52	52.08
16.03	61.19
11.13	49.93
11.35	48.74
10.82	38.17
20.96	45.99
18.31	36.04
13.19	61.76
15	66.39
13.06	54.45
14.99	62.12
11.95	64.36
19.58	66.64
17.91	50.11
17.02	52.66
16.05	39.23
10.04	46.02
14.32	59.78
12.1	53.19
10.07	50.46
19.12	52.05
13.49	45.76
18.64	55.05
17.34	62.44
21.12	48.05
17.75	48.02
12	58.62
14.23	55.19
10.42	51.66
13.04	42.09
13.29	59.58
14.89	61.51
15.18	54.75
14.2	56.19
13.37	61.55
20.68	43.92
13.27	55.72
15.03	42.28
31.25	57.68
8.68	71.13
15.59	42.65
10.39	57.49
10.64	42.97
17.83	58.3
21.45	39.26
13.48	48.04
16.24	55.7
15.63	57.2
20.87	38.67
24.13	64.39
11.79	193.21
15.63	164.06
26.22	121.81
15.38	160.49
12.53	81.59
25	108.23
23.46	149.85
18.35	102
11.74	173.79
16.82	90.88
24.78	164.71
18.51	82.37
17.07	161.09
15.67	89.3
18.77	126.52
20.66	151.23
18.39	136.43
19.92	86.67
31.7	156.49
18.84	79.73
11.21	131.95
16.37	75.16
21.06	94.11
16.88	123.86
28.83	116.16
20.23	68.86
10.2	71.09
15.17	147.14
26.41	149.96
16.34	151.6
11.84	58.12
19.58	163.82
25.72	143.03
14.03	75.9
19.53	136.54
11.81	125.83
28.86	125.77
25.14	92.27
30.25	128.48
16.63	60.22
47.97	111.01
21.9	138.29
31.96	175.48
24.03	57.62
17.06	171.62
12.27	87.94
15.34	55.28
22.02	110.54
16.29	104.4
24.48	55.39
30.23	55.7
36.94	75.13
15.8	55.35
47.43	63.14
30.2	62.93
22.26	52.5
28.57	58.96
16.28	72.91
16.36	63.03
35.24	52.74
11.01	59.45
16.59	44.69
23.79	45.23
21.97	56.83
16.64	42.9
16.8	42.96
29.35	44.17
27.1	48.31
11.11	38.38
11.45	176.98
17.93	156.63
24.81	170.13
40.69	161.12
16.22	164.03
11	158.34
18.8	166.46
12.92	99.01
22.9	169.39
30.14	114.85
13.15	99.53
19.06	103.6
32.36	167.19
17.58	145.16
3.45	103.06
14.96	160.11
33.58	89.69
33.95	108.83
16.8	156
17.54	144.28
18.25	90.26
5.08	95.6
33.48	158.07
32.42	87.54
15.71	120.24
28.37	157.65
14.35	150.7
35.22	167.04
35.96	98.01
29.51	157.83
17.42	151.72
15.18	102.44
19.14	164.38
31.96	117.9
20.09	165.93
48.62	143.03
18.33	179.16
34.47	150.05
15.7	64.29
57.94	129.42
14.67	156.38
35.07	157.76
38.25	172.24
17.57	185.8
17.06	147.78
16.34	104.65
33.33	100.84
29.26	154.18
30.58	171.46
19.57	152.32
12.71	109.85
25.71	111.05
17.41	181.15
28.15	129.42
16.46	171.77
24.49	177.87
16.17	167.59
11.34	163.39
11.93	170.92
15.69	166.49
15.31	177.48
12.27	158.68
30.38	167.83
12.66	176.61
17.25	166.43
17.08	171.65
29.79	109.35
16.58	178.93
11.44	172.26
28.74	133.81
29.86	176.68
17.17	181.13
29.43	163.51
16.38	128.34
29.24	187.96
15.88	114.17
30.49	170.44
9.5	109.52
18.41	149.38
10.12	179.7
16.71	118.08
27.18	151.29
25.56	177.46
22.57	183.63
27.92	168.09
27.37	170.22
16.48	161.41
28.69	172.77
24.53	169.97
13.93	172.62
15.41	164.1
35.88	163.94
9.95	168.08
9.92	162.64
21.33	143.54
27.2	171.98
14.1	163.3
29.25	180.31
26.77	183.62
23.04	163.93
7.87	128.88
21.19	163.37
8.43	175.53
15.98	164.71
8.22	192.88
14.35	154.34
18.18	113.44
16.53	187.61
13.13	146.87
26.35	166.33
14.07	161.07
17.88	154.05
8.34	201.46
35.8	140.83
3.25	164.45
19.1	170.51
8.94	172.24
10.43	139.92
17.31	101.93
10.08	162.7
15.93	167.1
14.7	163.4
15.49	101.11
12.7	140.02
9.94	142.59
18.89	108.91
14.75	198.18
9.85	194.51
16.76	141.04
11.29	164.11
12.27	191.37
17.94	183.38
16.27	179.54
19.53	164.09
20.28	134.04
18.96	177.71
13.43	183.28
20.17	168.07
16.08	200.8
19.03	190.08
13.25	142.77
21.36	204.42
18.11	160.07
12.4	173.92
18.11	195.94
15.24	222.25
22.07	167.8
25.82	203.54
16.41	140.46
23.88	161.57
15.96	156.41
23.76	152.64
20.26	221.9
18.52	202.68
20.92	155.72
13.74	185.93
26.66	194.84
20.69	138.41
23.46	184.47
14.09	123.89
15.63	209.07
21.4	193.32
16.45	208.89
20.03	116.14
21.08	153.22
20	224.34
14.39	139.05
20.17	186.67
18.64	208
24.6	97.78
16.21	185.64
23.6	147.46
25.21	147.63
38.02	134.19
16.52	181.83
22.51	107.47
27.71	119.76
16.63	198.32
28.47	144.39
20.59	178.09
54.5	100.47
22.62	207.42
15.41	181.74
22.58	106.89
23.42	159.15
16.67	94.1
24.08	212.71
24.92	153.18
24.03	172.18
19.47	139.05
25.84	93.11
22.46	202.32
18.61	133.09
18.12	139.26
24.95	176.67
25.85	173.45
20.31	147.61
30.11	202.29
29.08	147.34
35.92	159.33
27.7	56.37
28.81	141.7
34.46	135.49
25.19	169.6
30.96	46.89
28.37	92.16
27.76	182.32
43.45	110.4
89.73	138.49
28.43	164.81
31.92	162.07
40.21	86.28
39.34	197.56
25.51	140.9
22.08	186.6
37.76	174.7
41.31	109.15
42.39	206.46
36.97	148.12
36.26	71.24
29.25	62.78
35.56	141.61
27.9	139.63
32.87	211.27
33.42	178.88
26.48	98.61
37.96	176.34
25.8	201.43
36.54	91.65
34.06	111
24.78	191.56
36.95	104.91
32.5	110.33
29.48	124.71
24.53	85.42
37	201.86
35.77	147.88
31	209.92
24.35	188.2
30.41	215.2
35.46	108.69
33.84	172.37
25.7	116.11
36.43	198.45
21.52	82.6
36.11	95.04
50.04	192.4
30	75.73
30.32	111.23
46.09	212.01
20.53	205.82
19.89	177.69
32.1	124.78
27.68	91.24
31.39	200.87
19.92	107.08
35.58	95.43
30.38	187.71
20.95	81.98
31.66	111.55
34.85	180.18
26.64	125.67
30.44	117
21.6	100.31
31.74	94.44
33.57	184.47
25.92	79.59
56.69	189.54
33.21	119.71
31.69	108.19
37.84	162.47
29.34	99.95
21.59	88.11
21.26	117.17
33.28	182.68
31.26	196.5
32.04	116.54
36.37	120.93
22.56	152.02
22.39	182.37
32.73	99.75
21	77.76
36.51	170.48
32.2	161.87
45.91	173.29
39.21	96.45
23.9	112.89
41.92	145.74
23.6	155.8
28.1	143.84
25.23	100.75
37.13	147.39
24.55	159.22
33.93	155.83
31.43	134.23
34.28	179.21
42.75	109.94
29.08	146.41
24.17	165.02
25.01	114.95
25.93	155.77
44.07	103.53
26.28	141.1
24.3	152.87
27.72	121.53
59.58	156.81
33.46	130.42
36.63	57.91
36.46	164.47
37.38	147.26
31.98	131.58
29.17	92.12
20.17	94.24
35.04	155.09
31.45	155.14
41.53	130.1
21.31	158.72
33.41	114.09
23.21	144.59
45.27	164.21
34.17	88.05
31.09	161.23
21.86	113.15
30.45	123.78
21.78	152.99
27.78	155.42
21.67	172.95
36.09	89.01
38.63	144.25
27.96	168.32
33.7	160.02
38.97	173.85
32.61	143.17
29.5	127.23
31.03	143.66
22.7	147.05
33.01	87.15
27.51	180.16
21.76	116.38
29.81	138.96
37.74	64.66
25.63	175.79
59.73	151.97
25.93	139.81
22.31	131.02
30.3	168.82
29.5	182.55
27.9	122.87
31.94	117.82
33.06	140.37
45.98	179.95
28.4	161.05
20.26	145.83
33.03	122.08
68.31	155.85
20.02	89.32
43.85	176.27
21.04	169.63
22.99	136.93
42.23	109.06
39.79	165.95
10.22	171.6
13.42	95.62
27.82	170.88
9.65	175.6
10.18	60.66
32.98	91.47
11.65	92.92
12.33	159.68
30.87	179.44
26.91	93.1
12.85	94.01
62.6	174.29
27.28	95.5
16.52	115.2
14.41	89.47
5.06	205.17
34.17	181.25
29.11	182.7
34.68	112.1
15.08	90.25
17.76	198.12
33.7	150.53
31.4	162.46
66.74	202.85
19.81	197.94
21.6	103
40.11	122.79
25.89	191.27
18.88	162.92
21.82	149.18
21.5	111.46
19.69	144.1
20.52	150.27
19.28	202.12
20.34	188.07
19.36	206.49
18.85	123.41
20.35	152.06
16.08	156.86
19.59	155.99
20	171.84
18.69	42.09
16.48	124.87
19.92	134.34
17.84	199.01
21.72	172.3
19.41	128.05
17.09	195.98
15.41	140
17.38	179.62
18.5	133.7
36.75	202.27
20.02	147.63
14.25	179.65
31.63	130.79
13.75	154.51
11.04	131.14
10.81	169.11
15.72	184.98
14.06	157.89
14.3	134.66
10.87	161.67
13.85	176.61
20.84	152.14
12.55	122.65
9.34	123.9
12.31	142.83
12.38	161.07
7.68	120.45
14.27	156.39
23.34	200.39
7.14	144.38
36.66	138.98
7.41	95.51
13.33	167.63
31.85	154.84
19.28	141.65
22.41	54.19
20.75	84.14
21.93	77.61
24.15	126.35
20.9	191.1
20.44	86.62
18.28	154.68
15.59	100.06
22.65	174.24
23.3	98.38
20.2	141.16
20.06	186.85
23.14	166.55
23.18	110.93
29.9	100.7
19.95	128.53
38.24	160.95
21.77	144.23
21.7	130.96
20.06	169.14
23.97	116.97
21.13	110.6
21	132.1
21.33	170.05
45.58	147.93
8.85	96.88
5.75	195.33
26.47	104.72
26.69	193.55
31.26	151.55
25.75	190.9
32.92	88.65
27.4	122.7
38.55	89.83
29.14	132.93
24.82	114.75
38.69	157.89
25.29	122.73
22.38	83.77
25.95	122.34
24.36	173.73
26.32	167.31
29.15	82.92
28.21	89.33
71.1	110.93
27.63	169.09
28.63	166.06
118.78	100.49
27.03	100.97
18.02	94.04
35.46	99.18
20.11	89.02
24.8	76.61
27.3	96.16
23.37	95.88
26.01	78.16
29.99	78.44
34.49	90.52
22.39	91.66
25.7	78.23
22.72	86.55
20.23	93.04
29.23	80.45
20.71	93
26.4	110.91
22.89	87.28
38.64	168.98
39.14	100.61
38.08	91.77
17.08	158.8
20.31	96.25
36.49	76.89
50.87	98.24
17.98	77.42
29.65	103.19
30.64	165.98
35.95	99.28
18.67	130.17
18.7	175.94
22.05	77
38.25	96.82
25.08	100.46
24.69	163.54
30.91	102.07
19.12	100.57
18.3	139.49
18.7	108.61
37.07	124.25
21.2	162.51
21.85	76.84
28.59	167.96
19.28	87.06
32.39	89.3
20.54	180.79
21.03	92.87
14.99	79.08
28.88	166.47
19.1	78.11
19.11	92.62
22.84	153.68
21.04	86.45
18.48	178.55
23.86	150.82
19.16	162.82
19.86	103.79
55.41	92.94
20.59	137.99
23.3	111.52
26.68	91.34
70.85	79.48
13.13	80.36
36.1	101.73
23.86	104.43
24.33	81.48
25.14	81.4
24.86	100.31
26.34	106.01
23.22	84.73
34.33	148.8
32.4	82.62
23.92	161.84
16.91	137.7
17.95	92.13
37.24	122.2
16.74	100.72
18.53	82.79
24.32	167.02
111.58	128.94
33.23	108.07
17.51	88.63
81.58	113.57
25.61	102.86
33.84	76.52
17.06	93.29
31.15	108.06
16.26	167.38
23.7	71.28
18.11	106.7
32.76	134.85
49.11	150.84
19.24	113.34
49.84	90.92
17.26	118.25
15.71	74.91
16.43	152.64
32.86	99.66
36.21	111.29
16.67	138.05
29.09	186
45.55	141.16
15.26	86.35
28.52	68.95
26.98	97.91
20.72	112.47
34.19	64.28
19.33	139.21
39.22	103.56
16.47	167.87
16.18	128
23.22	79.26
24.92	83.9
19.39	69.91
29.66	150.96
40.81	82.43
33.81	64.03
38.05	115.51
18.31	96.74
15.56	151.36
29.76	88.06
17.04	88.5
15.44	93.58
39.34	66.79
15.91	132.63
15.81	97.38
15.68	72.21
16.99	89.65
30.67	70.1
17.44	148.47
18.8	156.81
41.46	64.65
30.69	76.66
16.19	150.92
18.53	111.01
28.41	87.49
45.06	64.09
16.84	144.05
17.16	75.91
15.4	107.93
17.7	76.16
16.07	73.09
47.1	113.66
51.54	72.42
17.32	159.95
47.09	112.85
36.8	65.23
10.51	73.04
15.52	73.82
48.64	157.21
139.4	147.83
16.63	102.84
35.53	83.95
128.31	68.4
17.47	163.72
16.62	81.76
45.06	175.08
16.14	158.33
40.12	142.52
9.51	75.64
16.57	165.93
16.32	86.55
82.1	75.09
42.63	129.35
16.01	85.29
36.27	81.2
84.12	113.19
27.19	66.23
14.6	168.31
39.99	86.98
44.07	64.39
16.14	178.1
39.43	90.53
16.47	163.34
15.91	84.42
46.26	84.96
41.89	96.12
45.56	155.79
40.03	92.96
15.43	147.2
34.85	63.92
14.96	89.9
37.4	147.41
16.86	68.76
31.37	102.24
43.98	90.3
40.06	79.81
15.46	165.6
44.42	59.74
50.21	66.47
39.9	76.25
15.66	89.85
15.88	60.34
14.48	94.45
13.68	92.55
75.25	59.52
14.99	91.67
37.34	67.31
109.47	79.02
81.97	92.83
16.81	66.65
39.69	89.29
14.49	89.6
15.9	85.14
16.91	65.82
15.43	91.4
39.29	70.43
33.5	86.69
14.73	142.41
16.1	82.15
45.27	126.8
15.13	106.51
38.14	84.49
35.59	95.59
38.38	138.2
37.03	88.35
41.33	78
14.11	97.18
14.49	139.52
39.94	80.19
13.2	101.15
14.09	141.06
30.33	96.43
13.71	99.01
15.04	75.33
13.8	120.87
32.11	102.99
37.14	76.74
13.24	91.32
15.38	125.52
43.32	102.91
43.8	70.07
33.81	95.44
13.26	76.51
14.87	103.12
40.97	93.27
14.43	136.6
44.66	72.27
13.51	63.54
34.87	70.99
39.55	155.26
13.61	86.67
14.8	93.54
17.08	81.04
37.32	45.99
13.79	69.03
40.7	92.2
15.33	65.49
14.03	92.16
15.48	80.18
35.1	56.41
13.83	158.6
15.82	128.94
33.96	122.19
40.86	128.21
13.6	92.59
31.06	136.13
41.28	147.18
41.74	107.85
16.44	91.31
44.75	138.14
35.41	109.4
14.39	119.19
14.13	127.38
25.63	126.65
32.94	96.19
41.57	100.77
15.72	164.6
43.36	112.62
35.77	145.69
38.43	141.29
36.9	133.38
31.04	94.57
16.91	108.62
15.49	90.41
35.07	109.87
39.34	138.99
16.09	103.36
16.13	89.73
34.39	147.64
38.04	83.59
15.31	118.96
34.34	110.37
32.67	123.69
14.15	139.68
17.63	111.31
46.44	89.62
38.09	131.97
35.87	135.6
33.95	122.14
17.74	118.7
35.56	105.04
17.19	103.98
35.57	106.84
31.32	89.71
37.38	85.12
14.79	118.84
15.4	112.18
15.71	104.73
13.86	120
37.57	101.73
32.82	96.46
15.65	111.02
33.65	106.56
14.24	120.69
13.98	106.83
37.47	113.39
14.32	94.09
14.29	130.12
13.99	88.81
14.23	125.91
13.56	81.44
15.92	102.56
15.67	100.93
13.23	112.83
14.34	119.53
15.75	116.97
16.91	111.03
14.85	115.46
14.5	113.17
15.38	94.1
15.94	119.79
18.16	144.57
12.23	103.16
17.24	113.49
15.27	123.64
17.22	125.56
16.09	124.24
18.06	133.56
15.28	109.99
18.48	123.97
17.56	111.89
18.34	114.12
16.54	115.52
12.69	102.92
20.02	116.48
45.31	101.45
17.03	111.26
17	110.43
19.4	121.73
17.42	96.16
20.71	90.89
19.64	111.25
18.02	103.1
16.66	106.78
18.85	102.96
21.37	136
16.73	119.45
42.85	108.64
51.83	100.88
25.24	101.02
22.65	98.71
18.92	101.24
18.08	106.35
19.45	104.27
19.14	132.84
18.19	121.36
18.51	145.35
16.13	103.97
15.86	105.06
17.43	104.23
16.5	124.71
15.28	133.65
15.53	103.67
16.85	106.78
9.12	84.45
16.13	77.36
14.78	80.17
16.86	74.52
17.18	119.52
22.46	77.56
15.91	74.3
23.88	114.13
16.3	85.95
15.68	75.14
39.4	120.82
32.58	79.35
37.53	79.14
31.81	81.64
17.2	105.47
15.65	82.99
30.91	82.95
18.92	89.43
30.49	85.76
39.3	134.99
37.43	114.28
40.01	78.6
16.55	86.93
[truncated: 1,278 more rows]
