# Supplementary material for: AAV gene therapy rescues hearing and balance in a model of CLIC5 deafness
Source: EMBO Mol Med. 2025 Aug 26;17(9):2233–57. doi: 10.1038/s44321-025-00275-7 (PMC12423326; doi:10.1038/s44321-025-00275-7)
Supplement: Supplementary file 9 — Source data Fig. 6 [file 44321_2025_275_MOESM9_ESM.zip › Manuscript_EMM-2025-21431_SourceDataForFigure6/6G/6G.xls]

## Sheet:  (IHC)
ssAAV	scAAV
13.92	17.13
16.07	14.74
13.7	18.7
16.95	33.96
14.58	34.14
14.33	28
29.2	24.08
34.67	24.13
17.23	28.39
25.21	21.72
24.51	24.01
21.16	24.12
26.47	20.74
17.97	23.57
18.63	33.36
28.95	25.25
13.92	29.77
12.9	27.22
15.76	19.75
14.8	17.19
12.7	16.99
14.45	19.32
19.58	24.28
23.08	27.5
31.16	20.64
20.92	14.57
30.87	14.28
24.75	27.19
34.22	19.04
18.56	19.79
28.44	18.14
31.52	12.18
14.83	16.24
20.75	13.19
16.6	15.3
17.53	14.78
12.36	15.45
16.23	17.21
15.48	17.53
11.44	14.09
21.05	17.9
13	17.23
12.3	16.1
15.81	20.51
11.94	22.66
12.68	24.76
13.21	45.29
10.05	27.91
7.98	62.43
11.26	25.15
8.59	36.51
8.49	35.42
7.1	29.75
8.12	39.92
8.59	71.19
8.23	31.63
10.99	27.38
9.63	32
11.45	39.91
11.9	33.08
10.36	35.12
8.03	23.93
9.61	25.53
10.3	19.75
8.37	75.04
10.43	67.07
10.6	18.32
11.46	16.9
12.14	15.56
10.49	20.78
11.45	15.01
10.57	17.19
9.72	22.14
7.49	20.12
6.46	27.18
8.22	23.17
7.32	25.46
7.8	28.94
13.38	26.71
19.2	66.87
24.85	28.29
22.47	25.95
14.83	25.6
8.55	22.5
12.07	24.12
12.1	18.41
10.94	15.79
12.25	12.39
10.43	15.18
10.25	14.35
24.43	18.58
6.71	24.38
21.78	21.11
19.55	20.83
8.23	24.01
9.33	12.88
7.54	15.66
7.96	14.08
8.03	14.87
9.04	23.72
7.69	24.82
8.51	32.57
11.38	14.54
11.69	10.87
9.5	9.84
10.63	22.23
9.72	16.72
19.13	16.28
8.76	18.08
12.83	16.63
12.19	17.14
14.55	16.61
13.41	16.02
8.12	18.99
7.62	19.98
9.12	17.1
6.01	12.44
8.62	14.58
6.76	118.98
7.35	16.44
6.05	14.73
6.9	13.06
8.84	16.25
6.79	16.79
6.08	21.49
13.45	16.71
11.51	19.84
9.58	21.37
8.47	16.9
8.16	18.78
9.17	27.37
5.79	30.17
5.71	36.59
4.98	22.06
5.28	33.62
4.75	30.37
6.27	31.4
5.18	31.85
6.94	30.33
5.36	34.91
6.19	37.84
7.38	37.14
4.96	35.41
6.39	31.62
5.98	37.14
5.01	38.18
5.46	37.69
5.52	31.18
4.81	43.27
6.24	36.84
6.35	39.94
4.83	36.97
5.65	36.51
6.06	36.69
4.48	33.31
5.42	31.7
5.25	28.83
6.04	29.87
4.55	27.14
5.34	26.78
24.33	25.99
20.98	22.87
21.17	39.54
20.12	35.3
17.88	37.24
16.23	35.54
7.32	34.5
5.81	29.59
19.66	36.17
15.33	35.4
17.59	34.76
10.79	34.95
22.29	26.51
22.95	36.08
8.44	37.24
5.72	27.73
6.77	50.79
5.66	48.9
6.13	37.63
4.85	150.6
4.56	28.08
4.95	29.01
5.09	25.11
5.15	17.96
4.96	34.75
5.63	24.19
5.66	23.41
5.99	20.05
4.64	18.4
6.09	15.97
24.65	24.18
24.73	29.23
24.14	27.96
25.52	32.17
23.54	42.77
20.91	46.51
16.73	27.33
17.65	27.15
15.68	30.54
15.28	32.12
14.96	35.41
16.31	33.62
14.4	33.16
11.63	39.69
5.23	32.91
9.15	43.47
7.42	35.45
6.19	65.37
12.34	37.94
15.11	47.22
16.31	36.6
13.49	41.22
43.02	57.67
13.68	52.57
16.73	55.36
12.38	70.57
13.72	48.34
12.04	37.72
10.89	90.52
11.56	43.26
15.1	90.8
16.3	41.14
16.12	40.89
9.41	36.64
14.87	35.2
16.78	42.18
13.71	44.43
11.71	37.99
12.71	45.59
11.2	41.45
10.03	41.03
12.31	28.79
11.65	38.23
10	36.24
27.37	29.12
25.93	22.74
12.18	40.13
10.79	40.07
17.07	32.68
10.83	33.5
11.02	34.96
9.13	35.61
13.21	24.86
11.61	19.05
15.95	35.39
12.75	23.56
16.17	28.78
21.95	26.2
24.17	30.98
18.34	26.48
13.51	29.93
14.78	29.5
15.14	31.83
10.99	31.13
9.31	23.76
20.04	34.09
11.21	33.4
11.84	38.41
12.13	34.72
8.94	37.13
13.69	48.64
10.04	43.6
12.42	37.76
9.24	35.99
12.98	38.04
16.32	41.55
20.81	39.09
11.37	35.2
7.79	74.98
16.24	41.88
14.63	32.52
16.01	38.47
14.17	44.55
16.78	35.38
12.75	27.34
20.32	22.63
10.52	33.13
14.15	26.21
11.42	41.84
13.31	33.21
19.1	33.05
12.92	44.05
11.38	31.48
15.09	39.47
14.3	29.43
8.57	26.97
14.4	23.93
13.43	35.79
17.44	25.49
14.94	30.7
15.38	40.18
16.94	27.46
22.96	27.26
17.4	24.69
44.71	37.96
36.74	40.74
19.16	33.17
28.04	23.7
30.18	38.62
26.82	27.41
20.94	24
13.48	18.83
10.87	21
57.05	21.88
40.86	24.22
28.57	22.37
63.07	31.19
31.7	31.13
27.61	29.38
42.74	21.13
51.37	14.33
33.1	19.79
34.32	18.9
64.86	12.93
55.37	12.15
51.44	23.12
45.09	33.54
57.44	164.8
63.42	114.32
59.02	152.24
43.78	102.36
40.46	157.76
60.45	150.81
44.3	134.26
55.81	126.6
45.26	155.72
56.64	163.21
51.15	164.71
35.49	164.46
39.92	105.49
52.72	122.32
54.18	129.34
63.65	117.35
53.43	120.6
59.61	129.75
35.44	125.3
48.16	228.37
41.63	132.03
40.96	126.22
44.41	112.57
66.59	131.41
41.64	159.33
50.32	162.82
56.23	143.48
47.44	162.71
43.03	166.73
29.39	173.44
28.21	151.87
45.83	175.04
34.09	163.69
25.4	135.72
33.34	160.63
29.37	138.08
20.67	111.52
30.94	151.93
25.8	145.36
27.24	137
34.66	155.58
25.17	129.94
20.66	173.45
24.43	141.34
19.92	120.32
27.96	154.98
32.23	160.52
23.6	125.87
31.08	161.11
34.77	128.61
30.64	165.08
23.45	134.08
22.56	136.73
25.91	135.07
26.41	110.78
58.86	120.74
32.67	141.65
24.78	119.09
25.48	144.1
33.66	108.21
24.11	151.34
25.74	150.2
33.78	162.69
21.21	155.49
19.84	120.32
23.31	132.67
22.47	136.41
25.18	148.37
20.95	164.58
20.62	131.56
30.11	147.74
20.65	153.14
22.37	157.92
20.9	170.88
27.02	144.34
27.09	147.57
29.27	135.16
20.62	152.55
22.83	138.54
23.85	165.37
19.69	133.41
26.93	141.78
21.23	150.49
26.35	255
22.73	125.27
16.85	137.99
21.87	134.69
18.41	140.44
16.53	139.79
14.86	117.14
15.18	121.17
15.62	131.43
17.54	139.64
13.1	121
15.74	131.26
14.09	136.47
16.14	140.21
14.8	132.63
16.26	171.86
16.9	140.12
14.08	108.92
15.25	127.09
16.79	108.43
15.45	120.82
14.4	153.58
12.86	153.82
16.37	151.79
16.24	161.02
21.96	162.32
16.26	141.54
14.62	131.24
14.48	132.99
12.52	120.9
14.82	157.77
12.61	156.31
13.31	116.71
14.33	156.98
13.24	147.78
13.01	135.15
13.42	127.93
17.65	111.11
12.54	148.71
11.13	142.89
14.81	138.88
15.63	117.75
13.01	127.02
11.73	123.21
11.6	114.29
18.9	96.34
28.1	108.05
19.9	122.33
19.44	151.83
18.12	138.57
13.87	128.92
20.01	136.48
17.39	174.92
21.89	140.1
20.39	135.1
200.16	120.25
17.56	109.03
17.33	119.62
14.79	114.42
11.39	127.53
15.53	123.43
14.4	140.5
13.38	133.15
14.96	105.21
17.11	141.11
17.22	132.33
15.34	106.99
17.91	115.68
16.32	108.1
15.54	123.95
18.06	115.75
15.14	94
14.48	89.99
17.4	119.66
14.9	122.42
14.1	123.08
46.11	114.11
33.87	155.86
31.36	132
4.23	120.67
22.89	136.98
23.41	127.01
28.18	117.63
20.01	168.23
26.69	150.26
15.19	158.75
14.15	143.38
19.14	145.32
14.46	177.22
12.84	166.16
16.23	170.48
15.21	161.93
12.57	141.47
9.63	169.78
10.26	161.31
11.51	159.31
10.4	153.37
8.03	157.01
9.1	139.78
9.76	165.5
14.42	153.33
9.08	147.53
15.26	182.74
9.91	165.29
9.16	151.81
9.23	122.54
9.17	159.18
9.47	158.06
7.72	179.51
27.78	169.8
24.59	173.51
18.93	190.84
23.13	157.55
30.99	161.63
22.16	154.03
21.79	161.79
21.25	129.37
27.26	141.41
25.28	161.13
13.03	116.45
24.57	137.93
11.58	239.51
14.49	163.66
20.75	159.86
16.92	156.17
22.06	151.75
26.65	146.23
31.5	122.44
29.94	102.72
21.62	119.8
24.8	156.29
9.1	163.06
8.42	115.68
9.74	107.77
8.57	117.59
12.74	139.68
9.26	125.18
8.09	125.76
7.98	131.72
7.65	138.2
7.27	94.78
7.1	100.74
8.33	105.14
7.34	99.4
9.99	97.91
11.26	98.07
6.84	109.2
6.69	173.64
9.32	119.8
7.24	151.2
8.01	105.01
8.01	113.6
16.04	106.36
18.9	156.58
24.2	117.65
17.58	118.74
23.34	143.53
25.71	134.27
20.14	153.62
18.93	182.94
18.99	149.24
18.65	153.3
17.81	143.45
17.76	120.32
19.7	153.78
17.53	175.28
18.32	163.56
19.14	125.29
7.92	171.87
7.27	134.98
8.59	150.69
8.1	106.43
6.85	128.1
6.58	123.07
6.32	137.98
6.26	118.05
7.52	127.61
7.63	116.35
7.71	144.77
6.25	136.24
6	143.58
12.79	160.59
6.44	156.53
18.79	155.02
20.16	162.65
22.22	153.87
19.24	135.11
20.25	168.18
18.05	142.51
17.22	118.3
19.87	133.15
19.45	136.84
13.78	108.78
13.58	124.93
20.87	129.19
15.49	106.1
15.68	115.34
18.65	96.45
9.38	107.56
7.65	171.87
7.54	146.83
9.89	179.78
7.8	131.97
7.3	192.94
6.28	146.95
5.28	98.33
6.68	120.6
7.35	139.25
7.94	137.41
12.01	118.61
16.22	133.96
13.35	104.42
16.62	122.69
17.75	139.9
13.28	138.26
15.45	152.44
16.62	102.91
13.38	105.09
11.58	164.78
13.9	151.68
15.7	169.19
19.18	172.2
16.85	148.45
7.16	145.35
6.37	142.72
6.79	150.63
7.26	142.58
6.64	123.15
7.73	179.32
6.07	177.38
7.17	105.68
6.65	110.73
6.25	103.83
7.82	96.51
8.53	146.9
12.47	105.9
26.24	128.47
10.7	91.23
11.57	115.57
15.19	120.65
15.04	127.11
13.54	111.45
15.79	116.45
27.99	132.92
220.77	133.01
16.35	127.64
14.98	198.16
12.87	136.82
17.74	132.68
23.64	143.8
36.73	171.37
8.5	122.48
8.65	126.68
10	122.75
12.2	151.57
10.96	145.7
8.48	174.94
25.41	140.59
10.32	185.29
7.04	76.94
7.99	76.72
8.78	42.82
8.86	59.39
9.51	46.93
7.55	46.84
13.05	102.15
16.62	79.06
14.9	81.84
10.73	73.3
12.23	82.85
9.86	84.23
10.95	59.91
11.49	73.47
7.37	63.85
11.88	61.4
13.4	72.35
8.76	209.5
10.96	49.61
12	55.94
16.89	42.74
31.42	39.13
17.59	101.41
16.3	98.12
12.33	112.55
9.12	128.81
10.86	81.42
11.7	83.83
9.56	77.72
14.97	63.95
13.54	90.22
12.77	68.54
10.73	153.59
13.9	75.44
20.45	79.27
11.11	97.49
8.63	108.13
9.19	28.14
14.37	31.76
9.05	33.46
12.9	157.85
9.95	139.33
9.37	86.23
7.69	79.27
11.27	71.82
11.71	83.6
25.62	75.95
17.51	36.21
13.65	28.19
13.41	32.12
15.4	84.31
46.1	106.44
49.78	193.49
20.73	85.79
14.7	96.09
34.59	153.92
11.57	160.24
11.95	124.09
13.11	85.01
15.65	113.05
14.87	29.61
13.8	43.59
16.02	71.68
22.43	168.79
14.7	109.91
13.91	61.3
17.26	86.8
28.28	104.12
16.51	99.41
15.41	90.97
14.16	114.11
13.1	85.4
12.55	75.91
12.83	51.09
11.94	26.04
11.62	26.66
14.59	31.82
11.49	44.1
17.18	80.05
22.42	44.01
40.87	111.39
12.46	78.71
24.35	131.85
10.23	56.05
230.9	90.54
29.13	134.68
46.57	110.55
9.79	107.5
23.94	110.27
33.69	61.37
37.98	112.04
33.97	191.36
34.74	85.38
32.81	22.72
19.74	26.18
31.26	22.09
15.83	22.31
43.16	25.47
32.1	37.88
12.62	23.8
15.02	98.49
16.19	128.3
16.75	69.15
18.49	81.97
15.72	70.65
16.34	81.28
15.92	57.35
14.61	60.6
14.03	96.77
20.39	137.25
13.1	77.63
13.95	114.42
14.41	68.81
24.03	122.26
93.51	73.42
46.78	68.26
25.86	62.06
	48.52
	56.2
	152.43
	50.61
	51.15
	57.38
	79.06
	86.03
	56.43
	58.4
	53.93
	58.59
	45.66
	50.24
	80.47
	56.24
	54.23
	73.83
	90.51
	75.68
	87.43
	80.62
	90.35
	117.8
	128.63
	76.34
	55.16
	57.61
	54.43
	40.79
	39.9
	60.17
	50.93
	62.16
	54.51
	46.16
	49.97
	50.68
	56.15
	46.59
	52.7
	45.4
	54.98
	42.84
	40.25
	43.8
	35.29
	32.38
	36.42
	38.06
	37.43
	33.48
	93.61
	74.65
	152.24
	98.09
	63.22
	97.21
	28.19
	31.82
	26.6
	23.01
	20.58
	33.59
	28.4
	37.12
	38.86
	27.56
	29.31
	28.25
	26.29
	31.53
	113.81
	101.39
	64.78
	83.5
	97.09
	139.45
	35.36
	35.75
	31.42
	21.58
	30.78
	30.37
	27.99
	28.21
	31.13
	24.83
	28.32
	31.88
	87.8
	135.61
	86.2
	243.05
	125.15
	36.65
	42.98
	43.28
	46.51
	49.61
	37.13
	55.94
	46.51
	40.16
	32.71
	41.85
	35.09
	30.17
	190.16
	72.66
	87.59
	76.06
	38.47
	45.5
	51.87
	42.51
	39.55
	41.9
	42.31
	38.64
	44.37
	51.94
	42.97
	35.28
	42.79
	28.63
	33.93
	35.15
	34.79
	39.89
	42.95
	35.01
	38.91
	46.98
	29.88
	32.69
	32.75
	40.94
	38.71
	43.02
	43.4
	38.75
	48.76
	42.47
	33.09
	43.49
	40.12
	26.88
	88.73
	57.63
	61.83
	146.38
	85.37
	64.62
	221.08
	71.58
	77.81
	118.55
