# Supplementary material for: AAV gene therapy rescues hearing and balance in a model of CLIC5 deafness
Source: EMBO Mol Med. 2025 Aug 26;17(9):2233–57. doi: 10.1038/s44321-025-00275-7 (PMC12423326; doi:10.1038/s44321-025-00275-7)
Supplement: Supplementary file 9 — Source data Fig. 6 [file 44321_2025_275_MOESM9_ESM.zip › Manuscript_EMM-2025-21431_SourceDataForFigure6/6B/6B.xls]

## Sheet: U
ssAAV.GFP	scAAV.GFP
97.3856	95.1456
97.5984	97.7372
99.5192	98.5149
