# Supplementary material for: AAV gene therapy rescues hearing and balance in a model of CLIC5 deafness
Source: EMBO Mol Med. 2025 Aug 26;17(9):2233–57. doi: 10.1038/s44321-025-00275-7 (PMC12423326; doi:10.1038/s44321-025-00275-7)
Supplement: Supplementary file 9 — Source data Fig. 6 [file 44321_2025_275_MOESM9_ESM.zip › Manuscript_EMM-2025-21431_SourceDataForFigure6/6E/6E.xls]

## Sheet: gfp positive cells_c
	ssAAV.GFP	ssAAV.GFP	ssAAV.GFP		scAAV.GFP	scAAV.GFP	scAAV.GFP
	M3	M32	M42		M7	M8	M30
IHC	97.2603	88.8325	94.4251		100	100	98.5455
OHC	97.7492	99.5413	99.5772		100	100	99.5037
