# Supplementary material for: AAV gene therapy rescues hearing and balance in a model of CLIC5 deafness
Source: EMBO Mol Med. 2025 Aug 26;17(9):2233–57. doi: 10.1038/s44321-025-00275-7 (PMC12423326; doi:10.1038/s44321-025-00275-7)
Supplement: Supplementary file 10 — Source data Fig. 7 [file 44321_2025_275_MOESM10_ESM.zip]

Archive with 81 entries (64 files):
- Manuscript_EMM-2025-21431_SourceDataForFigure7/
- Manuscript_EMM-2025-21431_SourceDataForFigure7/.DS_Store
- __MACOSX/Manuscript_EMM-2025-21431_SourceDataForFigure7/._.DS_Store
- Manuscript_EMM-2025-21431_SourceDataForFigure7/7J/
- Manuscript_EMM-2025-21431_SourceDataForFigure7/7M/
- Manuscript_EMM-2025-21431_SourceDataForFigure7/7D/
- Manuscript_EMM-2025-21431_SourceDataForFigure7/7C/
- Manuscript_EMM-2025-21431_SourceDataForFigure7/7B/
- Manuscript_EMM-2025-21431_SourceDataForFigure7/7E/
- Manuscript_EMM-2025-21431_SourceDataForFigure7/7L/
- Manuscript_EMM-2025-21431_SourceDataForFigure7/7K/
- Manuscript_EMM-2025-21431_SourceDataForFigure7/7P/
- Manuscript_EMM-2025-21431_SourceDataForFigure7/7N/
- Manuscript_EMM-2025-21431_SourceDataForFigure7/7I/
- Manuscript_EMM-2025-21431_SourceDataForFigure7/7G/
- Manuscript_EMM-2025-21431_SourceDataForFigure7/7F/
- Manuscript_EMM-2025-21431_SourceDataForFigure7/7A/
- Manuscript_EMM-2025-21431_SourceDataForFigure7/7H/
- Manuscript_EMM-2025-21431_SourceDataForFigure7/7O/
- Manuscript_EMM-2025-21431_SourceDataForFigure7/7J/7J.xls
- __MACOSX/Manuscript_EMM-2025-21431_SourceDataForFigure7/7J/._7J.xls
- Manuscript_EMM-2025-21431_SourceDataForFigure7/7M/7M.xls
- __MACOSX/Manuscript_EMM-2025-21431_SourceDataForFigure7/7M/._7M.xls
- Manuscript_EMM-2025-21431_SourceDataForFigure7/7D/7D.xls
- __MACOSX/Manuscript_EMM-2025-21431_SourceDataForFigure7/7D/._7D.xls
- Manuscript_EMM-2025-21431_SourceDataForFigure7/7C/.DS_Store
- __MACOSX/Manuscript_EMM-2025-21431_SourceDataForFigure7/7C/._.DS_Store
- Manuscript_EMM-2025-21431_SourceDataForFigure7/7C/Hom.tif
- __MACOSX/Manuscript_EMM-2025-21431_SourceDataForFigure7/7C/._Hom.tif
- Manuscript_EMM-2025-21431_SourceDataForFigure7/7C/Hom+ scAAV.tif
- __MACOSX/Manuscript_EMM-2025-21431_SourceDataForFigure7/7C/._Hom+ scAAV.tif
- Manuscript_EMM-2025-21431_SourceDataForFigure7/7C/Het.tif
- __MACOSX/Manuscript_EMM-2025-21431_SourceDataForFigure7/7C/._Het.tif
- Manuscript_EMM-2025-21431_SourceDataForFigure7/7B/.DS_Store
- __MACOSX/Manuscript_EMM-2025-21431_SourceDataForFigure7/7B/._.DS_Store
- Manuscript_EMM-2025-21431_SourceDataForFigure7/7B/Hom+ scAAV_Flag.tif
- __MACOSX/Manuscript_EMM-2025-21431_SourceDataForFigure7/7B/._Hom+ scAAV_Flag.tif
- Manuscript_EMM-2025-21431_SourceDataForFigure7/7B/Hom+ scAAV_merge.tif
- __MACOSX/Manuscript_EMM-2025-21431_SourceDataForFigure7/7B/._Hom+ scAAV_merge.tif
- Manuscript_EMM-2025-21431_SourceDataForFigure7/7B/Hom+ scAAV_Clic5.tif
- __MACOSX/Manuscript_EMM-2025-21431_SourceDataForFigure7/7B/._Hom+ scAAV_Clic5.tif
- Manuscript_EMM-2025-21431_SourceDataForFigure7/7B/Het_Clic5.tif
- __MACOSX/Manuscript_EMM-2025-21431_SourceDataForFigure7/7B/._Het_Clic5.tif
- Manuscript_EMM-2025-21431_SourceDataForFigure7/7E/7E.xls
- __MACOSX/Manuscript_EMM-2025-21431_SourceDataForFigure7/7E/._7E.xls
- Manuscript_EMM-2025-21431_SourceDataForFigure7/7L/7L.xls
- __MACOSX/Manuscript_EMM-2025-21431_SourceDataForFigure7/7L/._7L.xls
- Manuscript_EMM-2025-21431_SourceDataForFigure7/7K/7K.xls
- __MACOSX/Manuscript_EMM-2025-21431_SourceDataForFigure7/7K/._7K.xls
- Manuscript_EMM-2025-21431_SourceDataForFigure7/7P/7P.xls
- __MACOSX/Manuscript_EMM-2025-21431_SourceDataForFigure7/7P/._7P.xls
- Manuscript_EMM-2025-21431_SourceDataForFigure7/7N/7N.xls
- __MACOSX/Manuscript_EMM-2025-21431_SourceDataForFigure7/7N/._7N.xls
- Manuscript_EMM-2025-21431_SourceDataForFigure7/7I/7I.xls
- __MACOSX/Manuscript_EMM-2025-21431_SourceDataForFigure7/7I/._7I.xls
- Manuscript_EMM-2025-21431_SourceDataForFigure7/7G/IHC_Hom.tif
- __MACOSX/Manuscript_EMM-2025-21431_SourceDataForFigure7/7G/._IHC_Hom.tif
- Manuscript_EMM-2025-21431_SourceDataForFigure7/7G/OHC_Hom.tif
- __MACOSX/Manuscript_EMM-2025-21431_SourceDataForFigure7/7G/._OHC_Hom.tif
- Manuscript_EMM-2025-21431_SourceDataForFigure7/7G/OHC_Hom+ scAAV.tif
- __MACOSX/Manuscript_EMM-2025-21431_SourceDataForFigure7/7G/._OHC_Hom+ scAAV.tif
- Manuscript_EMM-2025-21431_SourceDataForFigure7/7G/IHC_Hom+ scAAV.tif
- __MACOSX/Manuscript_EMM-2025-21431_SourceDataForFigure7/7G/._IHC_Hom+ scAAV.tif
- Manuscript_EMM-2025-21431_SourceDataForFigure7/7F/7F.xls
- __MACOSX/Manuscript_EMM-2025-21431_SourceDataForFigure7/7F/._7F.xls
- Manuscript_EMM-2025-21431_SourceDataForFigure7/7A/.DS_Store
- __MACOSX/Manuscript_EMM-2025-21431_SourceDataForFigure7/7A/._.DS_Store
- Manuscript_EMM-2025-21431_SourceDataForFigure7/7A/Hom + scAAV.tif
- __MACOSX/Manuscript_EMM-2025-21431_SourceDataForFigure7/7A/._Hom + scAAV.tif
- Manuscript_EMM-2025-21431_SourceDataForFigure7/7A/Hom.tif
- __MACOSX/Manuscript_EMM-2025-21431_SourceDataForFigure7/7A/._Hom.tif
- Manuscript_EMM-2025-21431_SourceDataForFigure7/7A/Het.tif
- __MACOSX/Manuscript_EMM-2025-21431_SourceDataForFigure7/7A/._Het.tif
- Manuscript_EMM-2025-21431_SourceDataForFigure7/7H/Apex_Hom+ scAAV.tif
- __MACOSX/Manuscript_EMM-2025-21431_SourceDataForFigure7/7H/._Apex_Hom+ scAAV.tif
- Manuscript_EMM-2025-21431_SourceDataForFigure7/7H/Middle_Hom+ scAAV.tif
- __MACOSX/Manuscript_EMM-2025-21431_SourceDataForFigure7/7H/._Middle_Hom+ scAAV.tif
- Manuscript_EMM-2025-21431_SourceDataForFigure7/7H/Base_Hom+ scAAV.tif
- __MACOSX/Manuscript_EMM-2025-21431_SourceDataForFigure7/7H/._Base_Hom+ scAAV.tif
- Manuscript_EMM-2025-21431_SourceDataForFigure7/7O/7O.xls
- __MACOSX/Manuscript_EMM-2025-21431_SourceDataForFigure7/7O/._7O.xls
