# Supplementary material for: AAV gene therapy rescues hearing and balance in a model of CLIC5 deafness
Source: EMBO Mol Med. 2025 Aug 26;17(9):2233–57. doi: 10.1038/s44321-025-00275-7 (PMC12423326; doi:10.1038/s44321-025-00275-7)
Supplement: Supplementary file 10 — Source data Fig. 7 [file 44321_2025_275_MOESM10_ESM.zip › Manuscript_EMM-2025-21431_SourceDataForFigure7/7E/7E.xls]

## Sheet: OHC count_sc
	Clic5 +/-							Clic5 -/-							Clic5 -/- + scAAV
	25	1	29					112	80	800					211	218	29
8 kHz	33	31	36					25	28	26					34	32	33
16 kHz	32	31	35					24	26	28					36	32	36
32 kHz	32	31	35					14	16	16					36	35	35
