# Supplementary material for: AAV gene therapy rescues hearing and balance in a model of CLIC5 deafness
Source: EMBO Mol Med. 2025 Aug 26;17(9):2233–57. doi: 10.1038/s44321-025-00275-7 (PMC12423326; doi:10.1038/s44321-025-00275-7)
Supplement: Supplementary file 10 — Source data Fig. 7 [file 44321_2025_275_MOESM10_ESM.zip › Manuscript_EMM-2025-21431_SourceDataForFigure7/7P/7P.xls]

## Sheet: Diluted sc- 4w ABR injected
	scAAV 10^13 (n = 10)														scAAV 10^12 (n = 3)														scAAV 10^11 (n = 3)
	29 (cage 35)	41 (cage 35)	35 (cage 42)	218 (cage 51)	211 (cage 51)	156 (cage 54)	161 (cage 54)	136 (cage 152)	208 (cage 152)	300 (cage 600)					2	4	3												3	30	90
6	55	55	60	35	30	45	40	35	35	35					50	40	40												45	50	55
12	55	55	55	20	20	30	30	20	25	20					40	40	40												55	30	50
18	75	55	90	20	25	40	60	40	30	25					70	80	70												70	55	75
24	90	70	90	25	35	65	80	70	60	50					85	85	85												75	75	70
30	90	90	90	60	70	75	80	70	80	80					90	90	80												90	90	85
35	90	90	90	55	85	85	90	80	85	75					90	90	90												90	90	90
