# Supplementary material for: AAV gene therapy rescues hearing and balance in a model of CLIC5 deafness
Source: EMBO Mol Med. 2025 Aug 26;17(9):2233–57. doi: 10.1038/s44321-025-00275-7 (PMC12423326; doi:10.1038/s44321-025-00275-7)
Supplement: Supplementary file 10 — Source data Fig. 7 [file 44321_2025_275_MOESM10_ESM.zip › Manuscript_EMM-2025-21431_SourceDataForFigure7/7N/7N.xls]

## Sheet: Fear_sc
	Clic5 +/-															Clic5 -/-															Clic5 -/- + scAAV													Clic5 -/- ¬†+ scAAV n = 6
Before	10.48	3.28	17.64	10.56	3.68	13.84	1.08	13.56	24.24	8.4	22.28	0	6.76	3.04		31	5.96	36.12	1.88	29.64	12.36	12.52	21.72	35.68	3.68	24.36	23	42.12	21.4		12.2	17.68	7.6	5.04	13.68	2.52
After	12.72	34.56	22.92	29.64	40.88	28.8	18.4	49.64	39.92	40.88	36.6	37.96	40.6	26.08		22.64	6.2	10.4	10.52	12.2	11.52	30	8.36	45.4	26.56	25.88	9.76	9.04	27.32		32.88	48.08	50.32	12.76	46.4	32.92
