# Supplementary material for: AAV gene therapy rescues hearing and balance in a model of CLIC5 deafness
Source: EMBO Mol Med. 2025 Aug 26;17(9):2233–57. doi: 10.1038/s44321-025-00275-7 (PMC12423326; doi:10.1038/s44321-025-00275-7)
Supplement: Supplementary file 10 — Source data Fig. 7 [file 44321_2025_275_MOESM10_ESM.zip › Manuscript_EMM-2025-21431_SourceDataForFigure7/7I/7I.xls]

## Sheet: sc 4w ABR injected
	Clic5 +/- n = 11														Clic5 -/- n = 10														Clic5 -/- + scAAV n = 10
	10 (cage 10)	44 (cage 10)	30 (cage 10)	5 (cage 10)	3 (cage 10)	6 (cage 11)	20 (cage 24)	7 (cage 24)	80 (cage 22)	77 (cage 39)	140 (cage 139)				55 (cage 24)	42 (cage 24)	2 (cage 24)	66 (cage 22)	8 (cage 22)	22 (cage 22)	untagged (cage 18)	93 (cage 39)	90 (cage 39)	112 (cage 242)					29 (cage 35)	41 (cage 35)	35 (cage 42)	218 (cage 51)	211 (cage 51)	156 (cage 54)	161 (cage 54)	136 (cage 152)	208 (cage 152)	300 (cage 600)
6	40	35	40	35	40	40	30	40	40	40	30				90	80	90	90	90	90	90	90	85	90					55	55	60	35	30	45	40	35	35	35
12	20	15	20	20	20	15	15	20	20	15	20				80	75	80	90	85	85	85	80	85	90					55	55	55	20	20	30	30	20	25	20
18	25	25	30	20	25	25	15	20	25	20	25				80	85	80	90	90	90	90	90	90	90					75	55	90	20	25	40	60	40	30	25
24	25	20	30	25	25	25	15	25	20	30	25				70	80	90	90	90	90	90	90	90	90					90	70	90	25	35	65	80	70	60	50
30	40	25	50	35	45	35	30	45	35	40	40				85	90	90	90	90	90	90	90	90	90					90	90	90	60	70	75	80	70	80	80
35	45	45	55	50	60	40	40	55	40	50	40				85	90	90	90	90	90	90	90	90	90					90	90	90	55	85	85	90	80	85	75
