# Supplementary material for: AAV gene therapy rescues hearing and balance in a model of CLIC5 deafness
Source: EMBO Mol Med. 2025 Aug 26;17(9):2233–57. doi: 10.1038/s44321-025-00275-7 (PMC12423326; doi:10.1038/s44321-025-00275-7)
Supplement: Supplementary file 10 — Source data Fig. 7 [file 44321_2025_275_MOESM10_ESM.zip › Manuscript_EMM-2025-21431_SourceDataForFigure7/7F/7F.xls]

## Sheet: IHC count_sc
	Clic5 +/-							Clic5 -/-							Clic5 -/- + scAAV
	25	1	29					112	80	800					211	218	29
8 kHz	10	10	10					8	8	10					11	10	10
16 kHz	10	10	11					9	9	9					10	10	12
32 kHz	11	10	12					7	10	8					12	10	11
