# Supplementary material for: AAV gene therapy rescues hearing and balance in a model of CLIC5 deafness
Source: EMBO Mol Med. 2025 Aug 26;17(9):2233–57. doi: 10.1038/s44321-025-00275-7 (PMC12423326; doi:10.1038/s44321-025-00275-7)
Supplement: Supplementary file 11 — Source data Fig. 8 [file 44321_2025_275_MOESM11_ESM.zip]

Archive with 47 entries (34 files):
- Manuscript_EMM-2025-21431_SourceDataForFigure8/
- Manuscript_EMM-2025-21431_SourceDataForFigure8/.DS_Store
- __MACOSX/Manuscript_EMM-2025-21431_SourceDataForFigure8/._.DS_Store
- Manuscript_EMM-2025-21431_SourceDataForFigure8/8I/
- Manuscript_EMM-2025-21431_SourceDataForFigure8/8F/
- Manuscript_EMM-2025-21431_SourceDataForFigure8/8A/
- Manuscript_EMM-2025-21431_SourceDataForFigure8/8H/
- Manuscript_EMM-2025-21431_SourceDataForFigure8/8J/
- Manuscript_EMM-2025-21431_SourceDataForFigure8/8M/
- Manuscript_EMM-2025-21431_SourceDataForFigure8/8D/
- Manuscript_EMM-2025-21431_SourceDataForFigure8/8C/
- Manuscript_EMM-2025-21431_SourceDataForFigure8/8B/
- Manuscript_EMM-2025-21431_SourceDataForFigure8/8E/
- Manuscript_EMM-2025-21431_SourceDataForFigure8/8L/
- Manuscript_EMM-2025-21431_SourceDataForFigure8/8K/
- Manuscript_EMM-2025-21431_SourceDataForFigure8/8I/8I.xls
- __MACOSX/Manuscript_EMM-2025-21431_SourceDataForFigure8/8I/._8I.xls
- Manuscript_EMM-2025-21431_SourceDataForFigure8/8F/8F.xls
- __MACOSX/Manuscript_EMM-2025-21431_SourceDataForFigure8/8F/._8F.xls
- Manuscript_EMM-2025-21431_SourceDataForFigure8/8A/Hom.tif
- __MACOSX/Manuscript_EMM-2025-21431_SourceDataForFigure8/8A/._Hom.tif
- Manuscript_EMM-2025-21431_SourceDataForFigure8/8A/Hom+ scAAV.tif
- __MACOSX/Manuscript_EMM-2025-21431_SourceDataForFigure8/8A/._Hom+ scAAV.tif
- Manuscript_EMM-2025-21431_SourceDataForFigure8/8A/Het.tif
- __MACOSX/Manuscript_EMM-2025-21431_SourceDataForFigure8/8A/._Het.tif
- Manuscript_EMM-2025-21431_SourceDataForFigure8/8H/8H.xls
- __MACOSX/Manuscript_EMM-2025-21431_SourceDataForFigure8/8H/._8H.xls
- Manuscript_EMM-2025-21431_SourceDataForFigure8/8J/8J.xls
- __MACOSX/Manuscript_EMM-2025-21431_SourceDataForFigure8/8J/._8J.xls
- Manuscript_EMM-2025-21431_SourceDataForFigure8/8M/8M.xls
- __MACOSX/Manuscript_EMM-2025-21431_SourceDataForFigure8/8M/._8M.xls
- Manuscript_EMM-2025-21431_SourceDataForFigure8/8D/Hom.tif
- __MACOSX/Manuscript_EMM-2025-21431_SourceDataForFigure8/8D/._Hom.tif
- Manuscript_EMM-2025-21431_SourceDataForFigure8/8D/Hom+ scAAV.tif
- __MACOSX/Manuscript_EMM-2025-21431_SourceDataForFigure8/8D/._Hom+ scAAV.tif
- Manuscript_EMM-2025-21431_SourceDataForFigure8/8D/Het.tif
- __MACOSX/Manuscript_EMM-2025-21431_SourceDataForFigure8/8D/._Het.tif
- Manuscript_EMM-2025-21431_SourceDataForFigure8/8C/8C.xls
- __MACOSX/Manuscript_EMM-2025-21431_SourceDataForFigure8/8C/._8C.xls
- Manuscript_EMM-2025-21431_SourceDataForFigure8/8B/8B.xls
- __MACOSX/Manuscript_EMM-2025-21431_SourceDataForFigure8/8B/._8B.xls
- Manuscript_EMM-2025-21431_SourceDataForFigure8/8E/8E.xls
- __MACOSX/Manuscript_EMM-2025-21431_SourceDataForFigure8/8E/._8E.xls
- Manuscript_EMM-2025-21431_SourceDataForFigure8/8L/8L.xls
- __MACOSX/Manuscript_EMM-2025-21431_SourceDataForFigure8/8L/._8L.xls
- Manuscript_EMM-2025-21431_SourceDataForFigure8/8K/8K.xls
- __MACOSX/Manuscript_EMM-2025-21431_SourceDataForFigure8/8K/._8K.xls
