# Supplementary material for: AAV gene therapy rescues hearing and balance in a model of CLIC5 deafness
Source: EMBO Mol Med. 2025 Aug 26;17(9):2233–57. doi: 10.1038/s44321-025-00275-7 (PMC12423326; doi:10.1038/s44321-025-00275-7)
Supplement: Supplementary file 11 — Source data Fig. 8 [file 44321_2025_275_MOESM11_ESM.zip › Manuscript_EMM-2025-21431_SourceDataForFigure8/8I/8I.xls]

## Sheet: Rotations_sc
Clic5 +/-	Clic5 -/-	Clic5 -/- + scAAV
22	155	25
27	84	29
24	83	18
20	165	39
35	57	28
26	105	30
40	62	31
37	281	27
23	166	45
49	83
34	140
42	63
34	65
