# Supplementary material for: AAV gene therapy rescues hearing and balance in a model of CLIC5 deafness
Source: EMBO Mol Med. 2025 Aug 26;17(9):2233–57. doi: 10.1038/s44321-025-00275-7 (PMC12423326; doi:10.1038/s44321-025-00275-7)
Supplement: Supplementary file 11 — Source data Fig. 8 [file 44321_2025_275_MOESM11_ESM.zip › Manuscript_EMM-2025-21431_SourceDataForFigure8/8F/8F.xls]

## Sheet: 5 trails rotaro 8w
	Clic5 +/-									Clic5 -/-									Clic5 -/- + scAAV
1	116	25	63	207	136	231	230	87		9	15	158	151	201	121	122	77		85	202	186	165	143	199	146	229
2	201	185	180	189	88	205	232	176		134	133	125	150	209	91	6	75		146	212	248	111	155	205	154	169
3	139	160	203	179	141	179	289	193		168	141	90	12	19	124	45	12		209	209	196	184	177	147	192	140
4	187	134	211	131	87	206	300	199		137	50	143	14	119	120	98	168		152	199	294	184	213	209	158	231
5	157	108	206	176	117	222	256	213		161	193	186	187	162	79	151	2		154	180	239	230	162	151	167	173
