# Supplementary material for: AAV gene therapy rescues hearing and balance in a model of CLIC5 deafness
Source: EMBO Mol Med. 2025 Aug 26;17(9):2233–57. doi: 10.1038/s44321-025-00275-7 (PMC12423326; doi:10.1038/s44321-025-00275-7)
Supplement: Supplementary file 11 — Source data Fig. 8 [file 44321_2025_275_MOESM11_ESM.zip › Manuscript_EMM-2025-21431_SourceDataForFigure8/8H/8H.xls]

## Sheet: Traveled distance_sc
Clic5 +/-	Clic5 -/-	Clic5 -/- + scAAV
48.576	187.943	47.5046
72.5217	126.214	64.4524
74.225	117.174	51.0172
67.1467	171.851	68.3701
73.3058	96.9512	62.8123
47.4333	164.968	71.7301
67.3668	110.708	56.8443
62.4665	140.331	56.6777
74.6867	181.532	67.0511
87.9649	126.105
71.5098	99.1242
83.3039	96.4726
67.7912	100.61
