# Supplementary material for: AAV gene therapy rescues hearing and balance in a model of CLIC5 deafness
Source: EMBO Mol Med. 2025 Aug 26;17(9):2233–57. doi: 10.1038/s44321-025-00275-7 (PMC12423326; doi:10.1038/s44321-025-00275-7)
Supplement: Supplementary file 11 — Source data Fig. 8 [file 44321_2025_275_MOESM11_ESM.zip › Manuscript_EMM-2025-21431_SourceDataForFigure8/8J/8J.xls]

## Sheet: Center-point Cumulative Duratio
Clic5 +/-	Clic5 -/-	Clic5 -/- + scAAV
24.24	159.52	35.76
67.8	144.4	186.64
80.96	150.24	234.28
31.96	94.76	219.28
67.68	207.88	146.36
124.32	93.44	130.32
45.92	240.88	26.16
108.72	257.32	150.44
107.24	165.48	82.96
220.6	250.72
291.64	163.04
158.36	178.6
150.88	45.6
161.96
