# Supplementary material for: AAV gene therapy rescues hearing and balance in a model of CLIC5 deafness
Source: EMBO Mol Med. 2025 Aug 26;17(9):2233–57. doi: 10.1038/s44321-025-00275-7 (PMC12423326; doi:10.1038/s44321-025-00275-7)
Supplement: Supplementary file 11 — Source data Fig. 8 [file 44321_2025_275_MOESM11_ESM.zip › Manuscript_EMM-2025-21431_SourceDataForFigure8/8C/8C.xls]

## Sheet: sc
Clic5 +/-	Clic5 -/-	Clic5 -/- + scAAV
69.5	39.5	79.5
55	36	67.5
57	25.5
