# Supplementary material for: AAV gene therapy rescues hearing and balance in a model of CLIC5 deafness
Source: EMBO Mol Med. 2025 Aug 26;17(9):2233–57. doi: 10.1038/s44321-025-00275-7 (PMC12423326; doi:10.1038/s44321-025-00275-7)
Supplement: Supplementary file 11 — Source data Fig. 8 [file 44321_2025_275_MOESM11_ESM.zip › Manuscript_EMM-2025-21431_SourceDataForFigure8/8B/8B.xls]

## Sheet: VHC Stereocilia length_sc
Clic5 +/-	Clic5 -/-	Clic5 -/- + scAAV
6.716	8.665	4.506
5.364	5.923	4.917
4.839	7.008	4.516
5.585	7.647	5.16
5.867	8.535	3.147
5.647	10.34	4.531
4.819	9.731	4.026
5.214	9.096	4.34
5.164	8.696	4.474
5.589	8.165	3.676
5.113	12.48	5.98
4.673	9.579	4.16
6.45	9.593	4.975
6.94	7.134	3.887
4.984	8.792	4.936
4.437	9.048	4.038
6.154	7.933	3.802
4.714	11.561	3.89
5.008	8.085	5.297
4.859	9.832	5.555
5.492	11.948	7.402
6.188	11.006	6.372
5.319	13.62	5.297
4.283	8.665	5.161
7.402	9.731	7.077
5.4	12.195	4.026
5.923	16.383	5.073
5.892	13.134	5.085
5.28	10.175	5.572
5.425	14.519	5.238
5.552	9.01	5.66
5.933	12.565	7.556
5.389	9.003	5.331
5.454	9.959	5.585
4.631	11.861	5.971
4.07	16.362	4.038
6.346	11.967	5.572
5.248	14.207	7.574
5.421	10.92	5.789
5.186	8.74	6.181
3.952	9.814	5.711
4.318	13.657	5.208
5.085	14.062	4.328
4.527	10.365	4.058
5.514	10.8	4.789
4.223	11.357	4.717
4.995	9.716	5.48
4.438	8.418	5.186
4.902	13.359	5.407
5.604	9.477	5.406
7.154	11.87	4.307
5.809	11.042	4.599
5.817	9.634	5.004
5.823	8.518	5.879
7.068	9.15	5.297
5.229	10.135	4.689
5.433	9.227	5.353
4.72	8.26	5.406
4.474	9.049	4.906
4.958	11.695	5.713
