# Supplementary material for: AAV gene therapy rescues hearing and balance in a model of CLIC5 deafness
Source: EMBO Mol Med. 2025 Aug 26;17(9):2233–57. doi: 10.1038/s44321-025-00275-7 (PMC12423326; doi:10.1038/s44321-025-00275-7)
Supplement: Supplementary file 11 — Source data Fig. 8 [file 44321_2025_275_MOESM11_ESM.zip › Manuscript_EMM-2025-21431_SourceDataForFigure8/8E/8E.xls]

## Sheet: Rotarod_sc
Clic5 +/-	Clic5 -/-	Clic5 -/- + scAAV
2.85	2.5	2.75417
2.44583	2.15417	3.425
3.33333	2.55	4.07083
3.12917	2.09167	3.17917
2.00833	2.87917	2.94583
3.6	1.9	3.18333
4.4875	1.73333	2.79583
3.25417	1.38333	3.34167
