# Supplementary material for: AAV gene therapy rescues hearing and balance in a model of CLIC5 deafness
Source: EMBO Mol Med. 2025 Aug 26;17(9):2233–57. doi: 10.1038/s44321-025-00275-7 (PMC12423326; doi:10.1038/s44321-025-00275-7)
Supplement: Supplementary file 12 — Figure EV1 Source Data [file 44321_2025_275_MOESM12_ESM.zip]

Archive with 22 entries (18 files):
- Manuscript_EMM-2025-21431_SourceDataForFigureEV1/
- Manuscript_EMM-2025-21431_SourceDataForFigureEV1/EV1C/
- Manuscript_EMM-2025-21431_SourceDataForFigureEV1/EV1B/
- Manuscript_EMM-2025-21431_SourceDataForFigureEV1/.DS_Store
- __MACOSX/Manuscript_EMM-2025-21431_SourceDataForFigureEV1/._.DS_Store
- Manuscript_EMM-2025-21431_SourceDataForFigureEV1/EV1A/
- Manuscript_EMM-2025-21431_SourceDataForFigureEV1/EV1C/EV1C.xls
- __MACOSX/Manuscript_EMM-2025-21431_SourceDataForFigureEV1/EV1C/._EV1C.xls
- Manuscript_EMM-2025-21431_SourceDataForFigureEV1/EV1B/EV1B.xls
- __MACOSX/Manuscript_EMM-2025-21431_SourceDataForFigureEV1/EV1B/._EV1B.xls
- Manuscript_EMM-2025-21431_SourceDataForFigureEV1/EV1A/scAAV.GFP_gfp.tif
- __MACOSX/Manuscript_EMM-2025-21431_SourceDataForFigureEV1/EV1A/._scAAV.GFP_gfp.tif
- Manuscript_EMM-2025-21431_SourceDataForFigureEV1/EV1A/ssAAV.GFP_merge.tif
- __MACOSX/Manuscript_EMM-2025-21431_SourceDataForFigureEV1/EV1A/._ssAAV.GFP_merge.tif
- Manuscript_EMM-2025-21431_SourceDataForFigureEV1/EV1A/scAAV.GFP_merge.tif
- __MACOSX/Manuscript_EMM-2025-21431_SourceDataForFigureEV1/EV1A/._scAAV.GFP_merge.tif
- Manuscript_EMM-2025-21431_SourceDataForFigureEV1/EV1A/ssAAV.GFP_actin.tif
- __MACOSX/Manuscript_EMM-2025-21431_SourceDataForFigureEV1/EV1A/._ssAAV.GFP_actin.tif
- Manuscript_EMM-2025-21431_SourceDataForFigureEV1/EV1A/ssAAV.GFP_gfp.tif
- __MACOSX/Manuscript_EMM-2025-21431_SourceDataForFigureEV1/EV1A/._ssAAV.GFP_gfp.tif
- Manuscript_EMM-2025-21431_SourceDataForFigureEV1/EV1A/scAAV.GFP_actin.tif
- __MACOSX/Manuscript_EMM-2025-21431_SourceDataForFigureEV1/EV1A/._scAAV.GFP_actin.tif
