# Supplementary material for: AAV gene therapy rescues hearing and balance in a model of CLIC5 deafness
Source: EMBO Mol Med. 2025 Aug 26;17(9):2233–57. doi: 10.1038/s44321-025-00275-7 (PMC12423326; doi:10.1038/s44321-025-00275-7)
Supplement: Supplementary file 12 — Figure EV1 Source Data [file 44321_2025_275_MOESM12_ESM.zip › Manuscript_EMM-2025-21431_SourceDataForFigureEV1/EV1C/EV1C.xls]

## Sheet: 12w ABR control- GFP
	Clic5 +/- n = 5							Clic5 -/- n = 10												Clic5 -/- + ssAAV control n = 3					Clic5 -/- + scAAV control n = 4
	80 (cage 22)	77 (cage 39)	97 (cage 39)	140 (cage 139)	79 (cage152)			untagged (cage 18)	90 (cage 39)	93 (cage 39)	91 (cage 39)	98 (cage 39)	166 (cage 78)	111 (cage 78)	177 (cage 78)	189 (cage 78)	119 (cage 78)			70 (cage 71)	1 (cage 202)	20 (cage 202)			58 (cage 5)	14 (cage 5)	72 (cage 203)	70+30 (cage 203)
6	40	40	35	40	40			90	90	90	90	90	90	90	90	90	90			90	90	90			90	90	90	90
12	20	20	25	15	20			90	90	90	90	90	90	90	90	90	90			90	90	90			90	90	90	90
18	25	20	20	20	25			90	90	90	90	90	90	90	90	90	90			90	90	90			90	90	90	90
24	30	30	25	30	30			90	90	90	90	90	90	90	90	90	90			90	90	90			90	90	90	90
30	45	35	40	35	45			90	90	90	90	90	90	90	90	90	90			90	90	90			90	90	90	90
35	60	40	40	65	60			90	90	90	90	90	90	90	90	90	90			90	90	90			90	90	90	90
