# Supplementary material for: AAV gene therapy rescues hearing and balance in a model of CLIC5 deafness
Source: EMBO Mol Med. 2025 Aug 26;17(9):2233–57. doi: 10.1038/s44321-025-00275-7 (PMC12423326; doi:10.1038/s44321-025-00275-7)
Supplement: Supplementary file 12 — Figure EV1 Source Data [file 44321_2025_275_MOESM12_ESM.zip › Manuscript_EMM-2025-21431_SourceDataForFigureEV1/EV1B/EV1B.xls]

## Sheet: 4w DPOAE control- GFP
	Clic5 +/- n = 12														Clic5 -/- n = 12														Clic5 -/- + ssAAV GFP n = 3						Clic5 -/- + scAAV GFP n = 4
	6 (cage 11)	10 (cage 10)	44 (cage 10)	3 (cage 10)	30 (cage 10)	5 (cage 10)	7 (cage 24)	20 (cage 24)	80 (cage 22)	77 (cage 39)	97 (cage 39)	140 (cage 139)			2 (cage 24)	55 (cage 24)	42 (cage 24)	untagged (cage 18)	22 (cage 22)	66 (cage 22)	8 (cage 22)	91 (cage 39)	93 (cage 39)	90 (cage 39)	98 (cage 39)	112 (cage 242)			80 (cage 71)	20 (cage 202)	1 (cage 202)				58 (cage 5)	14 (cage 5)	72 (cage 203)	70+30 (cage 203)
6	90	80	60	50	70	90	90	90	90	85	90	90			90	90	90	90	90	90	90	90	90	90	90	90			85	70	90				90	90	80	85
12	65	45	40	40	35	40	40	40	35	45	50	40			85	85	75	90	90	90	90	60	85	75	90	90			90	80	80				90	75	45	65
18	55	35	40	40	35	35	50	40	45	40	50	40			90	90	90	90	90	90	90	85	90	90	90	90			90	90	90				90	90	75	70
24	75	55	60	60	60	55	60	65	65	60	65	55			90	90	90	90	90	90	90	90	90	90	90	90			90	90	90				90	90	90	90
30	90	55	55	55	70	60	65	70	55	60	65	65			90	90	90	90	90	90	90	90	90	90	90	90			90	90	90				90	90	90	90
35	90	70	70	75	85	70	70	85	65	70	70	70			90	90	90	90	90	90	90	90	90	90	90	90			90	90	90				90	90	90	90
