# Supplementary material for: AAV gene therapy rescues hearing and balance in a model of CLIC5 deafness
Source: EMBO Mol Med. 2025 Aug 26;17(9):2233–57. doi: 10.1038/s44321-025-00275-7 (PMC12423326; doi:10.1038/s44321-025-00275-7)
Supplement: Supplementary file 13 — Figure EV2 Source Data [file 44321_2025_275_MOESM13_ESM.zip]

Archive with 24 entries (16 files):
- Manuscript_EMM-2025-21431_SourceDataForFigureEV2/
- Manuscript_EMM-2025-21431_SourceDataForFigureEV2/EV2B/
- Manuscript_EMM-2025-21431_SourceDataForFigureEV2/EV2E/
- Manuscript_EMM-2025-21431_SourceDataForFigureEV2/EV2D/
- Manuscript_EMM-2025-21431_SourceDataForFigureEV2/EV2C/
- Manuscript_EMM-2025-21431_SourceDataForFigureEV2/.DS_Store
- __MACOSX/Manuscript_EMM-2025-21431_SourceDataForFigureEV2/._.DS_Store
- Manuscript_EMM-2025-21431_SourceDataForFigureEV2/EV2F/
- Manuscript_EMM-2025-21431_SourceDataForFigureEV2/EV2A/
- Manuscript_EMM-2025-21431_SourceDataForFigureEV2/EV2G/
- Manuscript_EMM-2025-21431_SourceDataForFigureEV2/EV2B/EV2B.xls
- __MACOSX/Manuscript_EMM-2025-21431_SourceDataForFigureEV2/EV2B/._EV2B.xls
- Manuscript_EMM-2025-21431_SourceDataForFigureEV2/EV2E/EV2E.xls
- __MACOSX/Manuscript_EMM-2025-21431_SourceDataForFigureEV2/EV2E/._EV2E.xls
- Manuscript_EMM-2025-21431_SourceDataForFigureEV2/EV2D/EV2D.xls
- __MACOSX/Manuscript_EMM-2025-21431_SourceDataForFigureEV2/EV2D/._EV2D.xls
- Manuscript_EMM-2025-21431_SourceDataForFigureEV2/EV2C/EV2C.xls
- __MACOSX/Manuscript_EMM-2025-21431_SourceDataForFigureEV2/EV2C/._EV2C.xls
- Manuscript_EMM-2025-21431_SourceDataForFigureEV2/EV2F/EV2F.xls
- __MACOSX/Manuscript_EMM-2025-21431_SourceDataForFigureEV2/EV2F/._EV2F.xls
- Manuscript_EMM-2025-21431_SourceDataForFigureEV2/EV2A/EV2A.xls
- __MACOSX/Manuscript_EMM-2025-21431_SourceDataForFigureEV2/EV2A/._EV2A.xls
- Manuscript_EMM-2025-21431_SourceDataForFigureEV2/EV2G/EV2G.xls
- __MACOSX/Manuscript_EMM-2025-21431_SourceDataForFigureEV2/EV2G/._EV2G.xls
