# Supplementary material for: AAV gene therapy rescues hearing and balance in a model of CLIC5 deafness
Source: EMBO Mol Med. 2025 Aug 26;17(9):2233–57. doi: 10.1038/s44321-025-00275-7 (PMC12423326; doi:10.1038/s44321-025-00275-7)
Supplement: Supplementary file 13 — Figure EV2 Source Data [file 44321_2025_275_MOESM13_ESM.zip › Manuscript_EMM-2025-21431_SourceDataForFigureEV2/EV2E/EV2E.xls]

## Sheet: Distance 4w control OE meter
Clic5 +/-	Clic5 +/- + ssAAV	Clic5 +/- + scAAV
51.2413	34.3399	49.9065
50.9907	95.0775	65.8673
50.4303	73.8391	73.4041
62.0242	63.4541	31.7119
67.5168	77.6504	56.287
69.234	66.0771	56.6447
47.8871	79.5951	64.8244
82.6876	41.7091	62.5954
62.3511	91.3175	50.5987
51.5043	57.7289	92.0827
81.3598	73.2397	95.4807
70.6219	77.1718	52.0567
64.9128	41.6294	65.8675
53.8656	54.9501	65.3256
66.3769		58.2873
84.4294		44.9974
		73.2668
		65.8841
