# Supplementary material for: AAV gene therapy rescues hearing and balance in a model of CLIC5 deafness
Source: EMBO Mol Med. 2025 Aug 26;17(9):2233–57. doi: 10.1038/s44321-025-00275-7 (PMC12423326; doi:10.1038/s44321-025-00275-7)
Supplement: Supplementary file 13 — Figure EV2 Source Data [file 44321_2025_275_MOESM13_ESM.zip › Manuscript_EMM-2025-21431_SourceDataForFigureEV2/EV2C/EV2C.xls]

## Sheet: 12w ABR control- OE
	Clic5 +/- n = 5														Clic5 +/- + ssAAV n = 8														Clic5 +/- + scAAV n = 11
	80 (cage 22)	77 (cage 39)	97 (cage 39)	140 (cage 139)	79 (cage152)										72 (cage 40)	102 (cage 40)	206 (cage 50)	19 (cage 505)	76 (cage 505)	190 (cage 505)	3 (cage 723)	5 (cage 723)							32 (cage 35)	54 (cage 35)	48 (cage 35)	109 (cage 34)	240 (cage 34)	205 (cage 34)	202 (cage 38)	103 (cage 38)	207 (cage 42)	160 (cage 139)	280 (cage 140)
6	40	40	35	40	40										55	45	30	35	40	45	60	45							45	45	50	45	45	50	45	50	40	55	50
12	20	20	25	15	20										30	25	20	25	15	45	50	30							25	25	35	25	25	35	25	35	15	35	30
18	25	20	20	20	25										35	30	25	35	20	35	55	35							25	25	35	25	25	35	30	40	20	35	30
24	30	30	25	30	30										55	25	30	35	30	40	65	35							35	30	40	35	30	40	40	50	30	40	35
30	45	35	40	35	45										70	35	35	40	40	60	70	75							40	35	50	40	35	50	45	80	50	45	45
35	60	40	40	65	60										75	45	55	55	55	65	80	70							40	50	45	40	50	45	80	85	60	45	40
