# Supplementary material for: AAV gene therapy rescues hearing and balance in a model of CLIC5 deafness
Source: EMBO Mol Med. 2025 Aug 26;17(9):2233–57. doi: 10.1038/s44321-025-00275-7 (PMC12423326; doi:10.1038/s44321-025-00275-7)
Supplement: Supplementary file 13 — Figure EV2 Source Data [file 44321_2025_275_MOESM13_ESM.zip › Manuscript_EMM-2025-21431_SourceDataForFigureEV2/EV2F/EV2F.xls]

## Sheet: Rotations 4w control OE
Clic5 +/-	Clic5 +/- + ssAAV	Clic5 +/- + scAAV
15	20	23
17	30	30
22	25	25
22	26	15
30	26	20
23	23	28
20	39	24
39	19	26
27	53	17
19	22	32
22	27	48
19	32	16
27	21	25
19	25	29
19		27
38		17
		24
		32
