# Supplementary material for: AAV gene therapy rescues hearing and balance in a model of CLIC5 deafness
Source: EMBO Mol Med. 2025 Aug 26;17(9):2233–57. doi: 10.1038/s44321-025-00275-7 (PMC12423326; doi:10.1038/s44321-025-00275-7)
Supplement: Supplementary file 13 — Figure EV2 Source Data [file 44321_2025_275_MOESM13_ESM.zip › Manuscript_EMM-2025-21431_SourceDataForFigureEV2/EV2A/EV2A.xls]

## Sheet: 4w ABR control- OE
	Clic5 +/- n = 13														Clic5 +/- + ssAAV n = 13														Clic5 +/- + scAAV n = 14
	10 (cage 10)	44 (cage 10)	30 (cage 10)	5 (cage 10)	3 (cage 10)	6 (cage 11)	20 (cage 24)	7 (cage 24)	80 (cage 22)	77 (cage 39)	140 (cage 139)	1 (cage 64)	10 (cage 64)		72 (cage 40)	102 (cage 40)	160 (cage 139)	209 (cage 139)	250 (cage 139)	114 (cage 33)	203 (cage 33)	51 (cage 159)	12 (cage 159)	69 (cage 159)	155 (cage 50)	206 (cage 50)	27 (cage 107)		109 (cage 34)	240 (cage 34)	205 (cage 34)	202 (cage 38)	103 (cage 38)	43 (cage 42)	207 (cage 42)	280 (cage 140)	116 (cage 58)	120 (cage 242)	126 (cage 242)	167 (cage 54)	162 (cage 54)	155 (cage 54)
6	40	35	40	35	40	40	30	40	40	40	30	45	40		35	40	55	35	40	50	45	35	35	35	40	35	35		55	55	40	45	50	45	40	35	35	35	35	30	30	35
12	20	15	20	20	20	15	15	20	20	15	20	25	20		15	20	25	20	35	30	25	15	15	15	20	20	20		25	35	20	25	45	20	20	15	20	20	30	20	15	15
18	25	25	30	20	25	25	15	20	25	20	25	25	30		25	25	30	20	30	35	20	20	20	20	25	25	15		30	40	30	30	35	30	20	20	25	25	30	20	15	20
24	25	20	30	25	25	25	15	25	20	30	25	25	25		25	30	30	30	35	45	30	20	20	15	20	30	25		30	45	40	40	40	35	20	25	25	30	30	20	25	25
30	40	25	50	35	45	35	30	45	35	40	40	50	40		40	35	40	40	40	50	40	35	35	35	40	35	40		40	55	50	45	55	40	30	25	35	35	35	35	30	35
35	45	45	55	50	60	40	40	55	40	50	40	75	40		45	45	35	30	45	60	65	40	45	40	40	40	50		75	60	50	40	65	40	35	30	35	45	45	40	35	40
