# Supplementary material for: AAV gene therapy rescues hearing and balance in a model of CLIC5 deafness
Source: EMBO Mol Med. 2025 Aug 26;17(9):2233–57. doi: 10.1038/s44321-025-00275-7 (PMC12423326; doi:10.1038/s44321-025-00275-7)
Supplement: Supplementary file 13 — Figure EV2 Source Data [file 44321_2025_275_MOESM13_ESM.zip › Manuscript_EMM-2025-21431_SourceDataForFigureEV2/EV2G/EV2G.xls]

## Sheet: 5 average 8w control min OE
Clic5 +/-	Clic5 +/- + ssAAV	Clic5 +/- + scAAV
2.66667	4.15667	2.04333
2.04	2.60667	1.73667
2.87667	3.10667	3.54
2.94	3.51333	2.60667
1.89667	3.07333	3.26333
3.47667	2.97667	2.44667
4.35667	3.26667	2.73333
2.89333	3.08667	3.95333
