# Supplementary material for: AAV gene therapy rescues hearing and balance in a model of CLIC5 deafness
Source: EMBO Mol Med. 2025 Aug 26;17(9):2233–57. doi: 10.1038/s44321-025-00275-7 (PMC12423326; doi:10.1038/s44321-025-00275-7)
Supplement: Supplementary file 14 — Figure EV3 Source Data [file 44321_2025_275_MOESM14_ESM.zip]

Archive with 25 entries (20 files):
- Manuscript_EMM-2025-21431_SourceDataForFigureEV3/
- Manuscript_EMM-2025-21431_SourceDataForFigureEV3/.DS_Store
- __MACOSX/Manuscript_EMM-2025-21431_SourceDataForFigureEV3/._.DS_Store
- Manuscript_EMM-2025-21431_SourceDataForFigureEV3/EV3A/
- Manuscript_EMM-2025-21431_SourceDataForFigureEV3/EV3D/
- Manuscript_EMM-2025-21431_SourceDataForFigureEV3/EV3C/
- Manuscript_EMM-2025-21431_SourceDataForFigureEV3/EV3B/
- Manuscript_EMM-2025-21431_SourceDataForFigureEV3/EV3A/scAAV.GFP_gfp.tif
- __MACOSX/Manuscript_EMM-2025-21431_SourceDataForFigureEV3/EV3A/._scAAV.GFP_gfp.tif
- Manuscript_EMM-2025-21431_SourceDataForFigureEV3/EV3A/ssAAV.GFP_merge.tif
- __MACOSX/Manuscript_EMM-2025-21431_SourceDataForFigureEV3/EV3A/._ssAAV.GFP_merge.tif
- Manuscript_EMM-2025-21431_SourceDataForFigureEV3/EV3A/scAAV.GFP_merge.tif
- __MACOSX/Manuscript_EMM-2025-21431_SourceDataForFigureEV3/EV3A/._scAAV.GFP_merge.tif
- Manuscript_EMM-2025-21431_SourceDataForFigureEV3/EV3A/ssAAV.GFP_actin.tif
- __MACOSX/Manuscript_EMM-2025-21431_SourceDataForFigureEV3/EV3A/._ssAAV.GFP_actin.tif
- Manuscript_EMM-2025-21431_SourceDataForFigureEV3/EV3A/ssAAV.GFP_gfp.tif
- __MACOSX/Manuscript_EMM-2025-21431_SourceDataForFigureEV3/EV3A/._ssAAV.GFP_gfp.tif
- Manuscript_EMM-2025-21431_SourceDataForFigureEV3/EV3A/scAAV.GFP_actin.tif
- __MACOSX/Manuscript_EMM-2025-21431_SourceDataForFigureEV3/EV3A/._scAAV.GFP_actin.tif
- Manuscript_EMM-2025-21431_SourceDataForFigureEV3/EV3D/EV3D.xls
- __MACOSX/Manuscript_EMM-2025-21431_SourceDataForFigureEV3/EV3D/._EV3D.xls
- Manuscript_EMM-2025-21431_SourceDataForFigureEV3/EV3C/EV3C.xls
- __MACOSX/Manuscript_EMM-2025-21431_SourceDataForFigureEV3/EV3C/._EV3C.xls
- Manuscript_EMM-2025-21431_SourceDataForFigureEV3/EV3B/EV3B.xls
- __MACOSX/Manuscript_EMM-2025-21431_SourceDataForFigureEV3/EV3B/._EV3B.xls
