# Supplementary material for: AAV gene therapy rescues hearing and balance in a model of CLIC5 deafness
Source: EMBO Mol Med. 2025 Aug 26;17(9):2233–57. doi: 10.1038/s44321-025-00275-7 (PMC12423326; doi:10.1038/s44321-025-00275-7)
Supplement: Supplementary file 14 — Figure EV3 Source Data [file 44321_2025_275_MOESM14_ESM.zip › Manuscript_EMM-2025-21431_SourceDataForFigureEV3/EV3D/EV3D.xls]

## Sheet: Rotarod 8w GFP
Clic5 +/-	Clic5 -/-	Clic5 -/- + ssAAV.GFP	Clic5 -/- + scAAV.GFP
2.66667	2.03	1.58333	1.51667
2.04	1.77333	2.38	1.94
2.87667	2.34	1.63	2.21
2.94	1.71333		1.86
1.89667	2.36667
3.47667	1.78333
4.35667	1.40667
2.89333	1.11333
