# Supplementary material for: AAV gene therapy rescues hearing and balance in a model of CLIC5 deafness
Source: EMBO Mol Med. 2025 Aug 26;17(9):2233–57. doi: 10.1038/s44321-025-00275-7 (PMC12423326; doi:10.1038/s44321-025-00275-7)
Supplement: Supplementary file 14 — Figure EV3 Source Data [file 44321_2025_275_MOESM14_ESM.zip › Manuscript_EMM-2025-21431_SourceDataForFigureEV3/EV3C/EV3C.xls]

## Sheet: Rotations 4w control GFP
Clic5 +/-	Clic5 -/-	Clic5 -/- + ssAAV.GFP	Clic5 -/- + scAAV.GFP
15	42	55	45
17	55	24	49
22	27	51	39
22	50	43	27
30	30
23	72
20	64
39	51
27	40
19	51
22	30
19	44
27	63
19	42
19	33
38	34
