# Supplementary material for: AAV gene therapy rescues hearing and balance in a model of CLIC5 deafness
Source: EMBO Mol Med. 2025 Aug 26;17(9):2233–57. doi: 10.1038/s44321-025-00275-7 (PMC12423326; doi:10.1038/s44321-025-00275-7)
Supplement: Supplementary file 14 — Figure EV3 Source Data [file 44321_2025_275_MOESM14_ESM.zip › Manuscript_EMM-2025-21431_SourceDataForFigureEV3/EV3B/EV3B.xls]

## Sheet:  Distance 4w control GFP meter
Clic5 +/-	Clic5 -/-	Clic5 -/- + ssAAV.GFP	Clic5 -/- + scAAV.GFP
51.2413	84.4573	111.321	80.2304
50.9907	107.855	63.5449	96.1617
50.4303	50.4813	107.039	92.0552
62.0242	90.7252	88.6284	61.8677
67.5168	60.7987
69.234	127.462
47.8871	118.46
82.6876	141.115
62.3511	92.6243
51.5043	94.4987
81.3598	74.452
70.6219	100.433
64.9128	111.331
53.8656	70.7084
66.3769	79.788
84.4294	72.0791
