# Supplementary material for: AAV gene therapy rescues hearing and balance in a model of CLIC5 deafness
Source: EMBO Mol Med. 2025 Aug 26;17(9):2233–57. doi: 10.1038/s44321-025-00275-7 (PMC12423326; doi:10.1038/s44321-025-00275-7)
Supplement: Supplementary file 15 — Figure EV4 Source Data [file 44321_2025_275_MOESM15_ESM.zip]

Archive with 15 entries (10 files):
- Manuscript_EMM-2025-21431_SourceDataForFigureEV4/
- Manuscript_EMM-2025-21431_SourceDataForFigureEV4/EV4A/
- Manuscript_EMM-2025-21431_SourceDataForFigureEV4/.DS_Store
- __MACOSX/Manuscript_EMM-2025-21431_SourceDataForFigureEV4/._.DS_Store
- Manuscript_EMM-2025-21431_SourceDataForFigureEV4/EV4D/
- Manuscript_EMM-2025-21431_SourceDataForFigureEV4/EV4C/
- Manuscript_EMM-2025-21431_SourceDataForFigureEV4/EV4B/
- Manuscript_EMM-2025-21431_SourceDataForFigureEV4/EV4A/EV4A.xls
- __MACOSX/Manuscript_EMM-2025-21431_SourceDataForFigureEV4/EV4A/._EV4A.xls
- Manuscript_EMM-2025-21431_SourceDataForFigureEV4/EV4D/EV4D.xls
- __MACOSX/Manuscript_EMM-2025-21431_SourceDataForFigureEV4/EV4D/._EV4D.xls
- Manuscript_EMM-2025-21431_SourceDataForFigureEV4/EV4C/EV4C.xls
- __MACOSX/Manuscript_EMM-2025-21431_SourceDataForFigureEV4/EV4C/._EV4C.xls
- Manuscript_EMM-2025-21431_SourceDataForFigureEV4/EV4B/EV4B.xls
- __MACOSX/Manuscript_EMM-2025-21431_SourceDataForFigureEV4/EV4B/._EV4B.xls
