# Supplementary material for: AAV gene therapy rescues hearing and balance in a model of CLIC5 deafness
Source: EMBO Mol Med. 2025 Aug 26;17(9):2233–57. doi: 10.1038/s44321-025-00275-7 (PMC12423326; doi:10.1038/s44321-025-00275-7)
Supplement: Supplementary file 15 — Figure EV4 Source Data [file 44321_2025_275_MOESM15_ESM.zip › Manuscript_EMM-2025-21431_SourceDataForFigureEV4/EV4C/EV4C.xls]

## Sheet: 12w ABR injected
	Clic5 +/- n = 10														Clic5 -/- n = 10														Clic5 -/- + ssAAV n = 6														Clic5 -/- + scAAV n = 7
	80 (cage 22)	77 (cage 39)	97 (cage 39)	140 (cage 139)	79 (cage152)	89 (cage 505)	65 (cage 505)	33 (cage 151)	59 (cage 151)	87 (cage 151)					untagged (cage 18)	90 (cage 39)	93 (cage 39)	91 (cage 39)	98 (cage 39)	166 (cage 78)	111 (cage 78)	177 (cage 78)	189 (cage 78)	119 (cage 78)					92 (cage 11)	163 (cage 59)	141 (cage 59)	9 (cage 50)	40 (cage 824)	43 (cage 824)									29 (cage 35)	211 (cage 51)	218 (cage 51)	161 (cage 54)	156 (cage 54)	208 (cage 152)	300 (cage 600)
6	40	40	35	40	40	35	40	40	40	40					90	90	90	90	90	90	90	90	90	90					75	50	45	35	40	35									55	40	55	75	45	35	50
12	20	20	25	15	20	20	20	20	15	25					90	90	90	90	90	90	90	90	90	90					75	50	45	40	25	30									45	30	45	80	40	30	50
18	25	20	20	20	25	25	20	20	15	25					90	90	90	90	90	90	90	90	90	90					90	90	70	30	50	65									75	50	85	90	45	65	50
24	30	30	25	30	30	30	30	25	25	30					90	90	90	90	90	90	90	90	90	90					90	90	90	55	75	70									90	75	90	90	90	75	80
30	45	35	40	35	45	35	35	45	40	35					90	90	90	90	90	90	90	90	90	90					90	90	90	70	85	90									90	80	90	90	90	90	90
35	60	40	40	65	60	55	55	60	45	55					90	90	90	90	90	90	90	90	90	90					90	90	90	80	90	90									90	80	85	90	90	90	90
