# Supplementary material for: AAV gene therapy rescues hearing and balance in a model of CLIC5 deafness
Source: EMBO Mol Med. 2025 Aug 26;17(9):2233–57. doi: 10.1038/s44321-025-00275-7 (PMC12423326; doi:10.1038/s44321-025-00275-7)
Supplement: Supplementary file 16 — Figure EV5 Source Data [file 44321_2025_275_MOESM16_ESM.zip]

Archive with 12 entries (8 files):
- Manuscript_EMM-2025-21431_SourceDataForFigureEV5/
- Manuscript_EMM-2025-21431_SourceDataForFigureEV5/.DS_Store
- __MACOSX/Manuscript_EMM-2025-21431_SourceDataForFigureEV5/._.DS_Store
- Manuscript_EMM-2025-21431_SourceDataForFigureEV5/EV5B/
- Manuscript_EMM-2025-21431_SourceDataForFigureEV5/EV5C/
- Manuscript_EMM-2025-21431_SourceDataForFigureEV5/EV5A/
- Manuscript_EMM-2025-21431_SourceDataForFigureEV5/EV5B/EV5B.xls
- __MACOSX/Manuscript_EMM-2025-21431_SourceDataForFigureEV5/EV5B/._EV5B.xls
- Manuscript_EMM-2025-21431_SourceDataForFigureEV5/EV5C/EV5C.xls
- __MACOSX/Manuscript_EMM-2025-21431_SourceDataForFigureEV5/EV5C/._EV5C.xls
- Manuscript_EMM-2025-21431_SourceDataForFigureEV5/EV5A/EV5A.xls
- __MACOSX/Manuscript_EMM-2025-21431_SourceDataForFigureEV5/EV5A/._EV5A.xls
