# Supplementary material for: AAV gene therapy rescues hearing and balance in a model of CLIC5 deafness
Source: EMBO Mol Med. 2025 Aug 26;17(9):2233–57. doi: 10.1038/s44321-025-00275-7 (PMC12423326; doi:10.1038/s44321-025-00275-7)
Supplement: Supplementary file 16 — Figure EV5 Source Data [file 44321_2025_275_MOESM16_ESM.zip › Manuscript_EMM-2025-21431_SourceDataForFigureEV5/EV5B/EV5B.xls]

## Sheet: Rotations 8w
Clic5 +/-	Clic5 -/-	Clic5 -/- + ssAAV	Clic5 -/- + scAAV
22	155	24	25
27	84	35	29
24	83	39	18
20	165	34	39
35	57	28	28
26	105	35	30
40	62	45	31
37	281		27
23	166		45
49	83
34	140
42	63
34	65
