# Supplementary material for: AAV gene therapy rescues hearing and balance in a model of CLIC5 deafness
Source: EMBO Mol Med. 2025 Aug 26;17(9):2233–57. doi: 10.1038/s44321-025-00275-7 (PMC12423326; doi:10.1038/s44321-025-00275-7)
Supplement: Supplementary file 16 — Figure EV5 Source Data [file 44321_2025_275_MOESM16_ESM.zip › Manuscript_EMM-2025-21431_SourceDataForFigureEV5/EV5C/EV5C.xls]

## Sheet: 5 average 8w min
Clic5 +/-	Clic5 -/-	Clic5 -/- + ssAAV	Clic5 -/- + scAAV
2.66667	2.03	2.97667	2.48667
2.04	1.77333	3.88333	3.34
2.87667	2.34	2.35	3.87667
2.94	1.71333	2.36333	2.91333
1.89667	2.36667	2.55	2.83333
3.47667	1.78333	4.33667	3.03667
4.35667	1.40667	1.83667	2.72333
2.89333	1.11333		3.14
