# Supplementary material for: AAV gene therapy rescues hearing and balance in a model of CLIC5 deafness
Source: EMBO Mol Med. 2025 Aug 26;17(9):2233–57. doi: 10.1038/s44321-025-00275-7 (PMC12423326; doi:10.1038/s44321-025-00275-7)
Supplement: Supplementary file 16 — Figure EV5 Source Data [file 44321_2025_275_MOESM16_ESM.zip › Manuscript_EMM-2025-21431_SourceDataForFigureEV5/EV5A/EV5A.xls]

## Sheet: Distance 8w meter
Clic5 +/-	Clic5 -/-	Clic5 -/- + ssAAV	Clic5 -/- + scAAV
48.576	187.943	40.0244	47.5046
72.5217	126.214	73.4658	64.4524
74.225	117.174	71.7056	51.0172
67.1467	171.851	63.683	68.3701
73.3058	96.9512	56.5364	62.8123
47.4333	164.968	83.0593	71.7301
67.3668	110.708	94.7671	56.8443
62.4665	140.331		56.6777
74.6867	181.532		67.0511
87.9649	126.105
71.5098	99.1242
83.3039	96.4726
67.7912	100.61
